# Supplementary material for: Crystal structure of 4-meth­oxy-N-[(pyrrolidin-1-yl)carbo­thio­yl]benzamide
Source: Acta Crystallogr E Crystallogr Commun. 2015 Mar 4;71(Pt 4):o225–6. doi: 10.1107/S2056989015003813 (PMC4438823; doi:10.1107/S2056989015003813)
Supplement: Supplementary file 1 [file e-71-0o225-sup1.cif]

##############################################################################
#                                                                            #
# This CIF contains the data in a paper accepted for publication in          #
# Acta Crystallographica Section E. It conforms to the requirements of       #
# Notes for Authors for Acta Crystallographica Section E, and has been       #
# peer reviewed under the auspices of the IUCr Commission on Journals.       #
#                                                                            #
# Full details of the Crystallographic Information File format               #
# are given in the paper "The Crystallographic Information File (CIF):       #
# a New Standard Archive File for Crystallography" by S. R. Hall, F. H.      #
# Allen and I. D. Brown [Acta Cryst. (1991), A47, 655-685].                  #
#                                                                            #
# The current version of the core CIF dictionary is obtainable from          #
# ftp://ftp.iucr.org/pub/cif_core.dic.                                       #
#                                                                            #
# Software is freely available for graphical display of the structure(s)     #
# in this CIF. For information consult the CIF software page                 #
# http://www.iucr.org/resources/cif/software.                                #
#                                                                            #
# This file may be used for bona fide research purposes within the           #
# scientific community so long as proper attribution is given to the journal # 
# article from which it was obtained.                                        #
#                                                                            #
##############################################################################
data_I
_audit_creation_method     SHELXL-97
_journal_date_recd_electronic     2015-02-10
_journal_date_accepted     2015-02-24
_journal_name_full     'Acta Crystallographica, Section E'
_journal_year     2015
_journal_volume     71
_journal_issue      4
_journal_page_first     o225
_journal_page_last     o226
_journal_paper_category     HO
_journal_paper_doi     10.1107/S2056989015003813
_journal_coeditor_code     SU5083
_publ_contact_author_name     'Mohammad B. Kassim'
_publ_contact_author_address
;
School of Chemical Science and Technology
Faculty of Science and Technology
Universiti Kebangsaan Malaysia
43600 UKM Bangi
Selangor Darul Ehsan
;
_publ_contact_author_email     'mb_kassim@ukm.edu.my'
_publ_contact_author_fax     '+60389215412'
_publ_contact_author_phone     '+60389213980'
_publ_section_title
;
Crystal structure of 4-methoxy-<i>N</i>-[(pyrrolidin-1-yl)carbothioyl]benzamide
;
_publ_section_title_footnote     .
loop_
    _publ_author_name
    _publ_author_footnote
    _publ_author_address
    'Suhud, Khairi' .
;
School of Chemical Sciences and Food Technology
Faculty of Science and Technology
Universiti Kebangsaan Malaysia
43600 Selangor
Malaysia
Department of Chemistry
Mathematics & Natural Science Faculty
Universitas Syiah Kuala
Banda Aceh, 23111
Indonesia
;
    'Heng, Lee Yook' .
;
School of Chemical Sciences and Food Technology
Faculty of Science and Technology
Universiti Kebangsaan Malaysia
43600 Selangor
Malaysia
;
    'Hasbullah, Siti Aishah' .
;
School of Chemical Sciences and Food Technology
Faculty of Science and Technology
Universiti Kebangsaan Malaysia
43600 Selangor
Malaysia
;
    'Ahmad, Musa' .
;
Chemical Technology Program
Faculty of Science Technology
Universiti Sains Islam Malaysia
Bandar Baru Nilai
71800 Nilai
Negeri Sembilan
Malaysia
;
    'Kassim, Mohammad B.' .
;
School of Chemical Sciences and Food Technology
Faculty of Science and Technology
Universiti Kebangsaan Malaysia
43600 Selangor
Malaysia
Fuel Cell Institute
Universiti Kebangsaan Malaysia
43600 Selangor
Malaysia
;
_publ_section_synopsis     .
_database_code_depnum_ccdc_archive     'CCDC 1051012'
_chemical_name_systematic
;
4-Methoxy-<i>N</i>-[(pyrrolidin-1-yl)carbothioyl]benzamide
;
_chemical_name_common     ?
_chemical_formula_moiety     'C13 H16 N2 O2 S'
_chemical_formula_sum     'C13 H16 N2 O2 S'
_chemical_formula_iupac     'C13 H16 N2 O2 S'
_chemical_formula_weight     264.34
_chemical_melting_point_gt     397
_chemical_melting_point_lt     399
_symmetry_cell_setting     monoclinic
_symmetry_space_group_name_H-M     'P 21/c'
_symmetry_space_group_name_Hall     '-P 2ybc'
loop_
    _symmetry_equiv_pos_as_xyz
    'x, y, z'
    '-x, y+1/2, -z+1/2'
    '-x, -y, -z'
    'x, -y+1/2, z+1/2'
_cell_length_a     11.8548(12)
_cell_length_b     11.4463(11)
_cell_length_c     9.8317(9)
_cell_angle_alpha     90.00
_cell_angle_beta     93.124(3)
_cell_angle_gamma     90.00
_cell_volume     1332.1(2)
_cell_formula_units_Z     4
_cell_measurement_reflns_used     ?
_cell_measurement_theta_min     3.20
_cell_measurement_theta_max     26.50
_cell_measurement_temperature     296(2)
_exptl_crystal_description     'block'
_exptl_crystal_colour     'pale-yellow'
_exptl_crystal_size_max     0.50
_exptl_crystal_size_mid     0.41
_exptl_crystal_size_min     0.15
_exptl_crystal_density_diffrn     1.318
_exptl_crystal_density_meas     ?
_exptl_crystal_density_method     'not measured'
_exptl_crystal_F_000     560
_exptl_absorpt_coefficient_mu     0.239
_exptl_absorpt_correction_type     multi-scan
_exptl_absorpt_process_details
;
(SADABS; Bruker, 2007)
;
_exptl_absorpt_correction_T_min     0.8899
_exptl_absorpt_correction_T_max     0.9650
_exptl_special_details     ?
_diffrn_ambient_temperature     296(2)
_diffrn_radiation_type     MoK\a
_diffrn_radiation_wavelength     0.71073
_diffrn_radiation_source     'fine-focus sealed tube'
_diffrn_radiation_monochromator     graphite
_diffrn_measurement_device_type     'Bruker SMART APEX CCD area-detector'
_diffrn_measurement_method     '\w scan'
_diffrn_detector_area_resol_mean     ?
_diffrn_reflns_number     17732
_diffrn_reflns_av_R_equivalents     0.0432
_diffrn_reflns_av_sigmaI/netI     0.0260
_diffrn_reflns_theta_min     3.17
_diffrn_reflns_theta_max     26.50
_diffrn_reflns_theta_full     26.50
_diffrn_measured_fraction_theta_max     0.998
_diffrn_measured_fraction_theta_full     0.998
_diffrn_reflns_limit_h_min     -14
_diffrn_reflns_limit_h_max     14
_diffrn_reflns_limit_k_min     -14
_diffrn_reflns_limit_k_max     14
_diffrn_reflns_limit_l_min     -12
_diffrn_reflns_limit_l_max     12
_diffrn_standards_number     ?
_diffrn_standards_interval_count     ?
_diffrn_standards_interval_time     ?
_diffrn_standards_decay_%     ?
_refine_special_details
;
Refinement of <i>F</i>^2^ against ALL reflections. The weighted <i>R</i>-factor
<i>wR</i> and goodness of fit <i>S</i> are based on <i>F</i>^2^, conventional
<i>R</i>-factors <i>R</i> are based on <i>F</i>, with <i>F</i> set to zero for
negative <i>F</i>^2^. The threshold expression of <i>F</i>^2^ >
\s(<i>F</i>^2^) is used only for calculating <i>R</i>-factors(gt) <i>etc</i>.
and is not relevant to the choice of reflections for refinement.
<i>R</i>-factors based on <i>F</i>^2^ are statistically about twice as large
as those based on <i>F</i>, and <i>R</i>- factors based on ALL data will be
even larger.
;
_reflns_number_total     2763
_reflns_number_gt     2140
_reflns_threshold_expression     I>2sigma(I)
_refine_ls_structure_factor_coef     Fsqd
_refine_ls_matrix_type     full
_refine_ls_R_factor_all     0.0678
_refine_ls_R_factor_gt     0.0493
_refine_ls_wR_factor_gt     0.1185
_refine_ls_wR_factor_ref     0.1302
_refine_ls_goodness_of_fit_ref     1.074
_refine_ls_restrained_S_all     1.074
_refine_ls_number_reflns     2763
_refine_ls_number_parameters     169
_refine_ls_number_restraints     0
_refine_ls_hydrogen_treatment     mixed
_refine_ls_weighting_scheme     calc
_refine_ls_weighting_details
         'calc w=1/[\s^2^(Fo^2^)+(0.0485P)^2^+1.0550P] where P=(Fo^2^+2Fc^2^)/3'
_atom_sites_solution_hydrogens     geom
_atom_sites_solution_primary     direct
_atom_sites_solution_secondary     difmap
_refine_ls_shift/su_max     0.000
_refine_ls_shift/su_mean     0.000
_refine_diff_density_max     0.258
_refine_diff_density_min     -0.227
_refine_ls_extinction_method
;
SHELXL97 (Sheldrick, 2008)
;
_refine_ls_extinction_coef     0.031(3)
_refine_ls_extinction_expression
                                  'Fc^*^=kFc[1+0.001xFc^2^\l^3^/sin(2\q)]^-1/4^'
loop_
    _atom_type_symbol
    _atom_type_description
    _atom_type_scat_dispersion_real
    _atom_type_scat_dispersion_imag
    _atom_type_scat_source
    'C' 'C' 0.0033 0.0016
                         'International Tables Vol C Tables 4.2.6.8 and 6.1.1.4'
    'H' 'H' 0.0000 0.0000
                         'International Tables Vol C Tables 4.2.6.8 and 6.1.1.4'
    'N' 'N' 0.0061 0.0033
                         'International Tables Vol C Tables 4.2.6.8 and 6.1.1.4'
    'O' 'O' 0.0106 0.0060
                         'International Tables Vol C Tables 4.2.6.8 and 6.1.1.4'
    'S' 'S' 0.1246 0.1234
                         'International Tables Vol C Tables 4.2.6.8 and 6.1.1.4'
_computing_data_collection
;
SMART (Bruker, 2007)
;
_computing_cell_refinement
;
SAINT (Bruker, 2007)
;
_computing_data_reduction
;
SAINT (Bruker, 2007)
;
_computing_structure_solution
;
SHELXS97 (Sheldrick, 2008)
;
_computing_structure_refinement
;
SHELXL97 (Sheldrick, 2008)
;
_computing_molecular_graphics
;
SHELXTL (Sheldrick, 2008)
;
_computing_publication_material
;
SHELXTL (Sheldrick, 2008), PLATON (Spek, 2009) and publCIF
(Westrip, 2010)
;
loop_
    _atom_site_type_symbol
    _atom_site_label
    _atom_site_fract_x
    _atom_site_fract_y
    _atom_site_fract_z
    _atom_site_U_iso_or_equiv
    _atom_site_adp_type
    _atom_site_calc_flag
    _atom_site_refinement_flags
    _atom_site_occupancy
    _atom_site_symmetry_multiplicity
    _atom_site_disorder_assembly
    _atom_site_disorder_group
    S S1 0.72135(6) 0.00137(5) 0.03914(6) 0.0491(2) Uani d . 1 1 . .
    O O1 0.76464(14) 0.29334(14) 0.26290(14) 0.0456(4) Uani d . 1 1 . .
    O O2 0.93009(16) 0.73574(15) -0.05668(17) 0.0582(5) Uani d . 1 1 . .
    N N1 0.71420(15) 0.23446(15) 0.04921(17) 0.0345(4) Uani d . 1 1 . .
    N N2 0.58223(15) 0.13540(14) 0.17024(18) 0.0383(4) Uani d . 1 1 . .
    C C1 0.80147(19) 0.45074(19) -0.0520(2) 0.0386(5) Uani d . 1 1 . .
    H H1 0.7689 0.3985 -0.1151 0.046 Uiso calc R 1 1 . .
    C C2 0.8420(2) 0.5562(2) -0.0950(2) 0.0472(6) Uani d . 1 1 . .
    H H2 0.8365 0.5748 -0.1872 0.057 Uiso calc R 1 1 . .
    C C3 0.89105(18) 0.63501(18) -0.0028(2) 0.0387(5) Uani d . 1 1 . .
    C C4 0.89724(19) 0.60796(19) 0.1342(2) 0.0421(5) Uani d . 1 1 . .
    H H4 0.9283 0.6610 0.1973 0.051 Uiso calc R 1 1 . .
    C C5 0.85703(19) 0.50171(18) 0.1772(2) 0.0383(5) Uani d . 1 1 . .
    H H5 0.8623 0.4834 0.2695 0.046 Uiso calc R 1 1 . .
    C C6 0.80889(15) 0.42189(16) 0.08530(18) 0.0290(4) Uani d . 1 1 . .
    C C7 0.76284(16) 0.31244(17) 0.14072(18) 0.0310(4) Uani d . 1 1 . .
    C C8 0.66841(17) 0.12705(17) 0.09137(18) 0.0320(4) Uani d . 1 1 . .
    C C9 0.5215(2) 0.2428(2) 0.2040(3) 0.0504(6) Uani d . 1 1 . .
    H H9A 0.5074 0.2912 0.1240 0.060 Uiso calc R 1 1 . .
    H H9B 0.5640 0.2877 0.2731 0.060 Uiso calc R 1 1 . .
    C C10 0.4126(2) 0.1985(3) 0.2569(4) 0.0705(8) Uani d . 1 1 . .
    H H10A 0.3559 0.1871 0.1832 0.085 Uiso calc R 1 1 . .
    H H10B 0.3835 0.2521 0.3229 0.085 Uiso calc R 1 1 . .
    C C11 0.4468(3) 0.0836(3) 0.3227(4) 0.0747(9) Uani d . 1 1 . .
    H H11A 0.4820 0.0959 0.4129 0.090 Uiso calc R 1 1 . .
    H H11B 0.3819 0.0329 0.3299 0.090 Uiso calc R 1 1 . .
    C C12 0.5294(2) 0.0320(2) 0.2289(3) 0.0469(6) Uani d . 1 1 . .
    H H12A 0.5851 -0.0159 0.2787 0.056 Uiso calc R 1 1 . .
    H H12B 0.4910 -0.0150 0.1585 0.056 Uiso calc R 1 1 . .
    C C13 0.9838(2) 0.8187(2) 0.0323(3) 0.0582(7) Uani d . 1 1 . .
    H H13A 0.9295 0.8506 0.0911 0.087 Uiso calc R 1 1 . .
    H H13B 1.0149 0.8804 -0.0202 0.087 Uiso calc R 1 1 . .
    H H13C 1.0433 0.7813 0.0863 0.087 Uiso calc R 1 1 . .
    H H1A 0.734(2) 0.234(2) -0.030(3) 0.048(7) Uiso d . 1 1 . .
loop_
    _atom_site_aniso_label
    _atom_site_aniso_U_11
    _atom_site_aniso_U_22
    _atom_site_aniso_U_33
    _atom_site_aniso_U_12
    _atom_site_aniso_U_13
    _atom_site_aniso_U_23
    S1 0.0650(4) 0.0340(3) 0.0487(4) 0.0064(3) 0.0070(3) -0.0051(2)
    O1 0.0643(10) 0.0483(9) 0.0242(7) -0.0124(8) 0.0019(6) 0.0034(6)
    O2 0.0803(12) 0.0404(9) 0.0530(10) -0.0216(9) -0.0036(9) 0.0101(7)
    N1 0.0480(10) 0.0322(9) 0.0237(8) -0.0064(7) 0.0070(7) -0.0009(7)
    N2 0.0454(10) 0.0273(8) 0.0427(10) -0.0038(7) 0.0077(8) 0.0025(7)
    C1 0.0527(13) 0.0360(11) 0.0267(10) -0.0074(9) -0.0005(9) -0.0014(8)
    C2 0.0712(16) 0.0421(12) 0.0279(10) -0.0107(11) -0.0019(10) 0.0062(9)
    C3 0.0428(11) 0.0319(10) 0.0415(12) -0.0035(9) 0.0028(9) 0.0038(9)
    C4 0.0489(12) 0.0407(12) 0.0360(11) -0.0089(10) -0.0033(9) -0.0059(9)
    C5 0.0473(12) 0.0423(12) 0.0250(9) -0.0068(9) -0.0010(8) -0.0006(8)
    C6 0.0293(9) 0.0306(9) 0.0271(9) 0.0000(7) 0.0030(7) 0.0001(7)
    C7 0.0350(10) 0.0332(10) 0.0251(9) 0.0007(8) 0.0039(7) 0.0004(7)
    C8 0.0405(11) 0.0317(10) 0.0236(9) -0.0024(8) -0.0011(8) -0.0005(7)
    C9 0.0539(14) 0.0379(12) 0.0614(15) 0.0057(10) 0.0207(11) 0.0027(11)
    C10 0.0517(15) 0.0604(17) 0.101(2) 0.0007(13) 0.0229(15) -0.0096(16)
    C11 0.0720(19) 0.0608(17) 0.095(2) -0.0163(15) 0.0387(17) 0.0083(16)
    C12 0.0486(13) 0.0379(11) 0.0543(14) -0.0136(10) 0.0037(11) 0.0074(10)
    C13 0.0617(16) 0.0372(13) 0.0752(18) -0.0113(11) -0.0010(13) -0.0021(12)
_geom_special_details
;
All e.s.d.'s (except the e.s.d. in the dihedral angle between two l.s. planes)
are estimated using the full covariance matrix. The cell e.s.d.'s are taken
into account individually in the estimation of e.s.d.'s in distances, angles
and torsion angles; correlations between e.s.d.'s in cell parameters are only
used when they are defined by crystal symmetry. An approximate (isotropic)
treatment of cell e.s.d.'s is used for estimating e.s.d.'s involving l.s.
planes.
;
loop_
    _geom_bond_atom_site_label_1
    _geom_bond_atom_site_label_2
    _geom_bond_site_symmetry_2
    _geom_bond_distance
    _geom_bond_publ_flag
    S1 C8 . 1.662(2) ?
    O1 C7 . 1.220(2) ?
    O2 C3 . 1.361(2) ?
    O2 C13 . 1.418(3) ?
    N1 C7 . 1.372(2) ?
    N1 C8 . 1.415(2) ?
    N1 H1A . 0.83(3) ?
    N2 C8 . 1.319(3) no
    N2 C12 . 1.471(3) ?
    N2 C9 . 1.472(3) ?
    C1 C2 . 1.375(3) ?
    C1 C6 . 1.387(3) ?
    C1 H1 . 0.9300 ?
    C2 C3 . 1.384(3) ?
    C2 H2 . 0.9300 ?
    C3 C4 . 1.380(3) ?
    C4 C5 . 1.381(3) ?
    C4 H4 . 0.9300 ?
    C5 C6 . 1.386(3) ?
    C5 H5 . 0.9300 ?
    C6 C7 . 1.482(3) ?
    C9 C10 . 1.505(4) ?
    C9 H9A . 0.9700 ?
    C9 H9B . 0.9700 ?
    C10 C11 . 1.512(4) ?
    C10 H10A . 0.9700 ?
    C10 H10B . 0.9700 ?
    C11 C12 . 1.502(4) ?
    C11 H11A . 0.9700 ?
    C11 H11B . 0.9700 ?
    C12 H12A . 0.9700 ?
    C12 H12B . 0.9700 ?
    C13 H13A . 0.9600 ?
    C13 H13B . 0.9600 ?
    C13 H13C . 0.9600 ?
loop_
    _geom_angle_atom_site_label_1
    _geom_angle_atom_site_label_2
    _geom_angle_atom_site_label_3
    _geom_angle_site_symmetry_1
    _geom_angle_site_symmetry_3
    _geom_angle
    _geom_angle_publ_flag
    C3 O2 C13 . . 118.55(19) ?
    C7 N1 C8 . . 121.83(16) ?
    C7 N1 H1A . . 119.3(18) ?
    C8 N1 H1A . . 114.0(18) ?
    C8 N2 C12 . . 122.12(18) ?
    C8 N2 C9 . . 126.67(17) ?
    C12 N2 C9 . . 111.08(17) ?
    C2 C1 C6 . . 120.23(19) ?
    C2 C1 H1 . . 119.9 ?
    C6 C1 H1 . . 119.9 ?
    C1 C2 C3 . . 120.82(19) ?
    C1 C2 H2 . . 119.6 ?
    C3 C2 H2 . . 119.6 ?
    O2 C3 C4 . . 124.7(2) ?
    O2 C3 C2 . . 115.90(19) ?
    C4 C3 C2 . . 119.41(19) ?
    C3 C4 C5 . . 119.72(19) ?
    C3 C4 H4 . . 120.1 ?
    C5 C4 H4 . . 120.1 ?
    C4 C5 C6 . . 121.15(19) ?
    C4 C5 H5 . . 119.4 ?
    C6 C5 H5 . . 119.4 ?
    C5 C6 C1 . . 118.65(18) ?
    C5 C6 C7 . . 117.66(17) ?
    C1 C6 C7 . . 123.61(17) ?
    O1 C7 N1 . . 120.88(18) ?
    O1 C7 C6 . . 121.76(18) ?
    N1 C7 C6 . . 117.32(16) ?
    N2 C8 N1 . . 115.53(17) ?
    N2 C8 S1 . . 124.18(15) ?
    N1 C8 S1 . . 120.28(15) ?
    N2 C9 C10 . . 103.63(19) ?
    N2 C9 H9A . . 111.0 ?
    C10 C9 H9A . . 111.0 ?
    N2 C9 H9B . . 111.0 ?
    C10 C9 H9B . . 111.0 ?
    H9A C9 H9B . . 109.0 ?
    C9 C10 C11 . . 103.0(2) ?
    C9 C10 H10A . . 111.2 ?
    C11 C10 H10A . . 111.2 ?
    C9 C10 H10B . . 111.2 ?
    C11 C10 H10B . . 111.2 ?
    H10A C10 H10B . . 109.1 ?
    C12 C11 C10 . . 104.4(2) ?
    C12 C11 H11A . . 110.9 ?
    C10 C11 H11A . . 110.9 ?
    C12 C11 H11B . . 110.9 ?
    C10 C11 H11B . . 110.9 ?
    H11A C11 H11B . . 108.9 ?
    N2 C12 C11 . . 103.30(19) ?
    N2 C12 H12A . . 111.1 ?
    C11 C12 H12A . . 111.1 ?
    N2 C12 H12B . . 111.1 ?
    C11 C12 H12B . . 111.1 ?
    H12A C12 H12B . . 109.1 ?
    O2 C13 H13A . . 109.5 ?
    O2 C13 H13B . . 109.5 ?
    H13A C13 H13B . . 109.5 ?
    O2 C13 H13C . . 109.5 ?
    H13A C13 H13C . . 109.5 ?
    H13B C13 H13C . . 109.5 ?
loop_
    _geom_torsion_atom_site_label_1
    _geom_torsion_atom_site_label_2
    _geom_torsion_atom_site_label_3
    _geom_torsion_atom_site_label_4
    _geom_torsion_site_symmetry_1
    _geom_torsion_site_symmetry_2
    _geom_torsion_site_symmetry_3
    _geom_torsion_site_symmetry_4
    _geom_torsion
    _geom_torsion_publ_flag
    C6 C1 C2 C3 . . . . 0.2(4) ?
    C13 O2 C3 C4 . . . . 1.7(4) ?
    C13 O2 C3 C2 . . . . -178.4(2) ?
    C1 C2 C3 O2 . . . . 178.9(2) ?
    C1 C2 C3 C4 . . . . -1.2(4) ?
    O2 C3 C4 C5 . . . . -178.5(2) ?
    C2 C3 C4 C5 . . . . 1.5(3) ?
    C3 C4 C5 C6 . . . . -0.9(3) ?
    C4 C5 C6 C1 . . . . -0.1(3) ?
    C4 C5 C6 C7 . . . . -177.08(19) ?
    C2 C1 C6 C5 . . . . 0.5(3) ?
    C2 C1 C6 C7 . . . . 177.3(2) ?
    C8 N1 C7 O1 . . . . -2.6(3) ?
    C8 N1 C7 C6 . . . . 179.56(17) ?
    C5 C6 C7 O1 . . . . 1.5(3) ?
    C1 C6 C7 O1 . . . . -175.3(2) ?
    C5 C6 C7 N1 . . . . 179.28(18) ?
    C1 C6 C7 N1 . . . . 2.5(3) ?
    C12 N2 C8 N1 . . . . -176.49(18) ?
    C9 N2 C8 N1 . . . . 8.0(3) ?
    C12 N2 C8 S1 . . . . 4.8(3) ?
    C9 N2 C8 S1 . . . . -170.72(18) ?
    C7 N1 C8 N2 . . . . 63.0(3) ?
    C7 N1 C8 S1 . . . . -118.27(18) ?
    C8 N2 C9 C10 . . . . 162.6(2) ?
    C12 N2 C9 C10 . . . . -13.4(3) ?
    N2 C9 C10 C11 . . . . 31.6(3) ?
    C9 C10 C11 C12 . . . . -38.8(3) ?
    C8 N2 C12 C11 . . . . 173.3(2) ?
    C9 N2 C12 C11 . . . . -10.5(3) ?
    C10 C11 C12 N2 . . . . 30.2(3) ?
loop_
    _geom_hbond_atom_site_label_D
    _geom_hbond_atom_site_label_H
    _geom_hbond_atom_site_label_A
    _geom_hbond_site_symmetry_D
    _geom_hbond_site_symmetry_H
    _geom_hbond_site_symmetry_A
    _geom_hbond_distance_DH
    _geom_hbond_distance_HA
    _geom_hbond_distance_DA
    _geom_hbond_angle_DHA
    _geom_hbond_publ_flag
    N1 H1A O1 . . 4_554 0.83(3) 2.11(3) 2.927(2) 170(2) y
    C1 H1 O1 . . 4_554 0.93 2.50 3.350(3) 152 y
