# Supplementary material for: Crystal structure of 4-meth­oxy-N-[(pyrrolidin-1-yl)carbo­thio­yl]benzamide
Source: Acta Crystallogr E Crystallogr Commun. 2015 Mar 4;71(Pt 4):o225–6. doi: 10.1107/S2056989015003813 (PMC4438823; doi:10.1107/S2056989015003813)
Supplement: Supplementary file 2 [file e-71-0o225-Isup2.hkl]

# 
# h,k,l, Fc-squared, Fo-squared, sigma(Fo-squared) and status flag 
# 
data_I
_shelx_title ' ks_mk1_p21c in P2(1)/c' 
_shelx_refln_list_code          4 
_shelx_F_calc_maximum      118.94 
_exptl_crystal_F_000       560.00 
_reflns_d_resolution_high  0.7965 
 
loop_ 
 _symmetry_equiv_pos_as_xyz 
 'x, y, z' 
 '-x, y+1/2, -z+1/2' 
 '-x, -y, -z' 
 'x, -y-1/2, z-1/2' 
 
_cell_length_a    11.8548 
_cell_length_b    11.4463 
_cell_length_c     9.8317 
_cell_angle_alpha  90.000 
_cell_angle_beta   93.124 
_cell_angle_gamma  90.000 
 
_shelx_F_squared_multiplier     1.000 
 
loop_ 
 _refln_index_h 
 _refln_index_k 
 _refln_index_l 
 _refln_F_squared_calc 
 _refln_F_squared_meas 
 _refln_F_squared_sigma 
 _refln_observed_status 
   2   0   0     1507.69     1576.47     85.18 o 
   3   0   0     2714.38     2640.19     70.98 o 
   4   0   0     2216.76     2149.11     41.42 o 
   5   0   0      635.77      597.68     11.78 o 
   6   0   0     1220.88     1205.51     25.23 o 
   7   0   0      634.05      671.90     14.38 o 
   8   0   0        1.11        2.70      1.03 o 
   9   0   0       16.54        8.96      1.12 o 
  10   0   0       81.09       77.47      2.96 o 
  11   0   0       33.84       30.85      2.38 o 
  12   0   0        1.13       -0.24      1.58 o 
  13   0   0       43.59       32.37      3.44 o 
  14   0   0        0.99        1.00      3.28 o 
   2   1   0     3680.08     3445.13     57.09 o 
   3   1   0    14147.06    14735.22    227.10 o 
   4   1   0     1233.98     1316.04     18.53 o 
   5   1   0      542.74      552.97      8.03 o 
   6   1   0        9.51        4.50      0.50 o 
   7   1   0       31.67       30.13      1.18 o 
   8   1   0       48.42       44.78      1.44 o 
   9   1   0       68.46       47.24      1.59 o 
  10   1   0        0.91       -0.13      0.85 o 
  11   1   0        0.49       -0.14      0.91 o 
  12   1   0       46.19       40.94      2.22 o 
  13   1   0        0.45       -0.21      1.42 o 
  14   1   0        7.85        6.72      2.45 o 
   0   2   0       13.45        9.05      1.01 o 
   1   2   0       49.50       46.87      0.96 o 
   2   2   0     2850.71     2924.28     46.01 o 
   3   2   0     2591.51     2654.65     52.13 o 
   4   2   0      438.66      469.55      7.51 o 
   5   2   0      154.33      140.27      2.62 o 
   6   2   0     1024.06     1069.86     16.17 o 
   7   2   0      919.87      959.07     14.60 o 
   8   2   0       32.93       31.99      1.36 o 
   9   2   0      179.88      193.47      3.58 o 
  10   2   0        0.03       -0.15      0.98 o 
  11   2   0      212.23      228.07      4.50 o 
  12   2   0      108.24       91.63      3.26 o 
  13   2   0       34.67       33.65      2.43 o 
  14   2   0        2.74        2.15      2.08 o 
   1   3   0      328.79      317.23      4.69 o 
   2   3   0      125.68      114.64      1.96 o 
   3   3   0      366.36      372.15      6.02 o 
   4   3   0        3.41       11.78      0.74 o 
   5   3   0      124.28      118.46      3.38 o 
   6   3   0     1710.38     1722.64     25.35 o 
   7   3   0      230.41      248.31      4.19 o 
   8   3   0        3.61        1.54      0.63 o 
   9   3   0      325.12      303.23      5.14 o 
  10   3   0        0.66       -0.12      0.82 o 
  11   3   0        9.94        5.44      1.03 o 
  12   3   0        3.21        0.07      1.40 o 
  13   3   0        1.77        0.94      1.65 o 
  14   3   0       85.08      106.26      5.32 o 
   0   4   0     5285.88     5082.81    104.00 o 
   1   4   0      174.88      189.34      3.42 o 
   2   4   0     1842.77     1897.79     26.77 o 
   3   4   0        2.94        3.98      0.41 o 
   4   4   0     3640.98     3840.89    126.57 o 
   5   4   0     1277.72     1381.16     21.64 o 
   6   4   0       28.46       15.85      0.93 o 
   7   4   0      240.71      240.99      4.07 o 
   8   4   0       52.87       58.21      1.64 o 
   9   4   0     1134.62     1202.04     17.46 o 
  10   4   0       25.34       36.17      1.78 o 
  11   4   0       47.11       56.18      2.52 o 
  12   4   0      112.06      143.50      5.15 o 
  13   4   0       39.11       52.53      4.09 o 
  14   4   0       91.01      119.72      5.57 o 
   1   5   0      153.04      138.19      2.33 o 
   2   5   0      269.67      305.78      4.90 o 
   3   5   0      721.93      836.96     12.67 o 
   4   5   0       22.70       14.93      0.80 o 
   5   5   0      105.45      103.04      2.33 o 
   6   5   0       85.61       81.66      2.11 o 
   7   5   0       25.39       23.93      1.25 o 
   8   5   0       80.94       72.15      2.00 o 
   9   5   0       18.69       15.69      1.16 o 
  10   5   0       69.14       79.35      2.81 o 
  11   5   0      471.92      517.13      9.45 o 
  12   5   0       44.31       63.06      3.23 o 
  13   5   0        0.01        1.47      1.81 o 
   0   6   0      107.33       71.96      2.02 o 
   1   6   0        8.81        4.97      0.47 o 
   2   6   0      601.15      589.84      9.13 o 
   3   6   0      788.96      804.51     11.65 o 
   4   6   0      168.79      166.36      3.00 o 
   5   6   0       16.57        7.11      0.74 o 
   6   6   0      130.58      129.08      2.76 o 
   7   6   0      794.48      872.52     14.97 o 
   8   6   0      364.49      358.11      6.28 o 
   9   6   0       10.61        9.72      1.37 o 
  10   6   0       34.94       33.49      2.63 o 
  11   6   0       18.61       10.09      1.38 o 
  12   6   0        0.00       -0.23      1.53 o 
  13   6   0        0.15       -0.29      1.91 o 
   1   7   0       30.38       33.73      1.12 o 
   2   7   0      625.25      673.29     10.44 o 
   3   7   0        5.83        2.83      0.58 o 
   4   7   0        3.50        0.45      0.55 o 
   5   7   0      219.97      224.55      3.76 o 
   6   7   0        2.43        0.84      0.99 o 
   7   7   0      214.98      198.77      4.14 o 
   8   7   0      366.20      365.50      6.60 o 
   9   7   0        2.09       -0.08      1.29 o 
  10   7   0        3.95       -0.21      1.38 o 
  11   7   0        3.14       -0.24      1.86 o 
  12   7   0        0.38       -0.52      3.50 o 
   0   8   0     1197.90     1216.53     26.67 o 
   1   8   0      101.72       97.40      2.05 o 
   2   8   0       36.34       22.85      1.19 o 
   3   8   0      371.93      352.78      5.53 o 
   4   8   0       59.45       67.28      1.80 o 
   5   8   0     2222.53     2280.19     32.47 o 
   6   8   0      157.40      153.91      3.31 o 
   7   8   0      309.11      289.24      5.42 o 
   8   8   0        0.05       -0.28      1.86 o 
   9   8   0       71.34       71.87      3.42 o 
  10   8   0       17.48       11.78      1.53 o 
  11   8   0       15.37       12.64      1.96 o 
  12   8   0       13.22       12.31      3.58 o 
   1   9   0        0.80        0.01      0.85 o 
   2   9   0      926.15      898.07     14.19 o 
   3   9   0      181.83      174.44      3.40 o 
   4   9   0       57.24       52.73      2.00 o 
   5   9   0       41.05       37.38      1.79 o 
   6   9   0      145.56      120.25      3.42 o 
   7   9   0      153.51      155.20      4.24 o 
   8   9   0       38.65       41.08      2.89 o 
   9   9   0        0.70       -0.19      1.24 o 
  10   9   0        0.30       -0.16      1.73 o 
  11   9   0        2.21        0.26      3.55 o 
   0  10   0      206.24      216.07      6.75 o 
   1  10   0        0.73       -0.13      0.83 o 
   2  10   0      485.88      496.31      8.11 o 
   3  10   0      155.12      157.42      3.13 o 
   4  10   0      184.99      195.82      4.22 o 
   5  10   0        9.92        4.49      1.20 o 
   6  10   0      152.50      170.23      4.34 o 
   7  10   0      175.83      189.49      5.08 o 
   8  10   0       65.04       61.20      3.18 o 
   9  10   0        3.24        3.94      1.63 o 
  10  10   0        8.54        5.34      2.29 o 
   1  11   0       16.83       14.63      1.49 o 
   2  11   0        0.28       -0.17      1.12 o 
   3  11   0       14.68        8.77      1.64 o 
   4  11   0        4.19        1.93      1.26 o 
   5  11   0       34.48       22.82      2.01 o 
   6  11   0        1.43       -0.22      1.44 o 
   7  11   0        2.17       -0.20      1.53 o 
   8  11   0        9.40        8.29      1.77 o 
   9  11   0       52.92       61.53      4.95 o 
   0  12   0       67.95       59.64      4.55 o 
   1  12   0        3.82        3.44      1.62 o 
   2  12   0       66.11       67.00      3.23 o 
   3  12   0       16.22        8.56      1.50 o 
   4  12   0      120.83      140.14      4.44 o 
   5  12   0       97.83      109.19      3.92 o 
   6  12   0        0.05       -0.23      1.55 o 
   7  12   0       82.96      107.40      5.07 o 
   8  12   0        2.67        2.66      2.22 o 
   1  13   0        3.83        1.38      1.90 o 
   2  13   0       12.66        8.44      1.85 o 
   3  13   0        5.63        3.23      1.72 o 
   4  13   0        0.59        5.09      1.97 o 
   5  13   0        0.16        3.33      1.81 o 
   6  13   0       46.02       78.50      4.11 o 
   0  14   0       84.67       96.88      7.78 o 
   1  14   0        2.92        4.38      2.68 o 
   2  14   0      163.76      204.60      6.01 o 
   3  14   0        3.07        1.69      2.12 o 
 -14   1   1       71.98       79.02      4.75 o 
 -13   1   1       15.00       12.98      1.80 o 
 -12   1   1        0.70       -0.17      1.11 o 
 -11   1   1        1.52       -0.14      0.95 o 
 -10   1   1       23.11       16.37      1.02 o 
  -9   1   1      187.23      192.68      3.38 o 
  -8   1   1        0.00       -0.09      0.60 o 
  -7   1   1      234.06      207.57      3.38 o 
  -6   1   1       80.96       60.56      1.47 o 
  -5   1   1     1539.31     1623.59     23.01 o 
  -4   1   1     1778.86     1772.22     26.41 o 
  -3   1   1    11614.26    11504.71    165.27 o 
  -2   1   1      429.33      416.72      6.08 o 
  -1   1   1     2294.77     1593.27     70.50 o 
   2   1   1     2538.12     2374.08     52.54 o 
   3   1   1     7196.37     6706.35    156.99 o 
   4   1   1     3017.32     3161.10     79.11 o 
   5   1   1      567.01      628.78      9.43 o 
   6   1   1      245.99      239.92      3.87 o 
   7   1   1     1435.47     1497.09     22.09 o 
   8   1   1      107.34      103.55      2.16 o 
   9   1   1      291.66      299.60      5.26 o 
  10   1   1       72.11       64.31      2.06 o 
  11   1   1       27.10       30.48      1.82 o 
  12   1   1        0.02       -0.19      1.26 o 
  13   1   1        0.16       -0.23      1.51 o 
  14   1   1        2.59        0.48      2.04 o 
 -14   2   1        0.22       -0.30      2.03 o 
 -13   2   1        3.86        1.19      1.67 o 
 -12   2   1        8.87        3.87      1.28 o 
 -11   2   1       21.95       19.08      1.24 o 
 -10   2   1       95.96       91.05      2.37 o 
  -9   2   1       16.03        7.85      0.82 o 
  -8   2   1      181.16      179.93      3.28 o 
  -7   2   1        2.73       -0.01      0.60 o 
  -6   2   1     1746.73     1914.10     29.72 o 
  -5   2   1      254.42      254.81      4.14 o 
  -4   2   1       72.50       76.71      2.00 o 
  -3   2   1     3559.64     3509.07     68.39 o 
  -2   2   1     2032.88     2252.77     32.91 o 
  -1   2   1     1038.36     1034.49     14.11 o 
   0   2   1     1770.14     1718.64     39.51 o 
   1   2   1     6627.67     6394.86     93.35 o 
   2   2   1     3338.81     3265.85     67.51 o 
   3   2   1     1812.86     1813.00     35.32 o 
   4   2   1     2425.43     2598.52     49.65 o 
   5   2   1        0.35        0.56      0.40 o 
   6   2   1      432.00      457.89      7.39 o 
   7   2   1      447.10      507.11      7.92 o 
   8   2   1       36.93       31.50      1.36 o 
   9   2   1       38.72       38.27      1.71 o 
  10   2   1        3.46       -0.13      0.84 o 
  11   2   1       12.49        9.11      1.05 o 
  12   2   1        3.80        2.39      1.27 o 
  13   2   1       51.18       50.73      3.41 o 
  14   2   1        1.61        4.15      2.28 o 
 -14   3   1        5.36        4.79      2.51 o 
 -13   3   1       29.91       29.08      2.66 o 
 -12   3   1       23.10       18.53      1.61 o 
 -11   3   1       42.32       40.40      1.99 o 
 -10   3   1       40.75       32.89      1.82 o 
  -9   3   1      224.76      251.31      4.45 o 
  -8   3   1      319.92      338.35      5.60 o 
  -7   3   1      352.97      366.72      5.94 o 
  -6   3   1     1237.78     1180.88     16.91 o 
  -5   3   1     6137.84     6053.53     89.41 o 
  -4   3   1      965.67     1014.49     15.92 o 
  -3   3   1      936.03      973.84     14.38 o 
  -2   3   1      874.64      903.73     13.48 o 
  -1   3   1     1622.57     1626.48     27.24 o 
   0   3   1      202.40      197.39      4.66 o 
   1   3   1      618.27      605.28      9.14 o 
   2   3   1     1723.76     1748.61     27.05 o 
   3   3   1      657.98      694.02     11.63 o 
   4   3   1      134.15      121.91      2.24 o 
   5   3   1      164.97      162.58      2.92 o 
   6   3   1      994.27     1079.76     16.97 o 
   7   3   1       18.86       20.48      1.17 o 
   8   3   1        0.03       -0.10      0.63 o 
   9   3   1       51.31       41.29      1.66 o 
  10   3   1        2.19        0.71      0.83 o 
  11   3   1      117.90      140.48      3.63 o 
  12   3   1       40.29       39.87      2.82 o 
  13   3   1        0.08        3.26      1.73 o 
  14   3   1        2.42       10.26      2.47 o 
 -14   4   1       17.96       20.47      3.12 o 
 -13   4   1      109.45      124.37      4.50 o 
 -12   4   1       32.63       45.54      2.99 o 
 -11   4   1       23.79       15.72      1.37 o 
 -10   4   1       13.81       16.34      1.52 o 
  -9   4   1      759.24      774.45     11.48 o 
  -8   4   1      167.53      168.91      3.06 o 
  -7   4   1      339.01      373.85      5.74 o 
  -6   4   1      420.91      438.49      6.84 o 
  -5   4   1       31.00       30.30      1.18 o 
  -4   4   1     1587.52     1728.87     26.88 o 
  -3   4   1        2.89        6.33      0.62 o 
  -2   4   1      112.62      123.01      2.15 o 
  -1   4   1      108.92      109.63      1.85 o 
   0   4   1      791.23      817.54     12.61 o 
   1   4   1      142.90      142.13      2.29 o 
   2   4   1        6.00        1.83      0.36 o 
   3   4   1      298.98      277.24      4.37 o 
   4   4   1     1192.53     1249.24     25.04 o 
   5   4   1       54.07       44.40      1.57 o 
   6   4   1       11.85        9.24      0.82 o 
   7   4   1       82.01       77.73      1.82 o 
   8   4   1       44.28       35.05      1.46 o 
   9   4   1       13.67       10.22      0.92 o 
  10   4   1      146.13      144.49      3.11 o 
  11   4   1       24.63       22.55      3.34 o 
  12   4   1        5.22        4.04      1.43 o 
  13   4   1        3.51        8.47      1.72 o 
  14   4   1       80.99      104.48      7.98 o 
 -13   5   1       19.39       14.73      2.46 o 
 -12   5   1      287.98      302.21      6.69 o 
 -11   5   1       72.00      114.27      4.90 o 
 -10   5   1      733.20      771.63     11.53 o 
  -9   5   1       42.66       61.92      1.91 o 
  -8   5   1       47.27       45.44      1.62 o 
  -7   5   1       75.66       76.42      1.91 o 
  -6   5   1       74.49       69.38      1.84 o 
  -5   5   1      649.32      624.88      9.67 o 
  -4   5   1      125.87       91.41      1.88 o 
  -3   5   1        8.82       10.48      0.78 o 
  -2   5   1      823.15      873.60     12.77 o 
  -1   5   1      827.15      919.96     13.36 o 
   0   5   1     2996.83     3193.90     45.65 o 
   1   5   1      388.44      387.15      5.59 o 
   2   5   1      609.40      612.51     11.71 o 
   3   5   1      313.43      299.28      5.33 o 
   4   5   1     1800.63     2007.70     31.12 o 
   5   5   1      222.32      247.18      4.60 o 
   6   5   1      434.57      422.16      7.52 o 
   7   5   1     1297.24     1360.67     21.41 o 
   8   5   1        0.15       -0.13      0.87 o 
   9   5   1      241.03      265.27      4.64 o 
  10   5   1        3.12        5.31      1.08 o 
  11   5   1      760.61      842.12     15.70 o 
  12   5   1        8.60       10.59      1.69 o 
  13   5   1       84.20       92.15      4.36 o 
 -13   6   1       22.97       20.61      2.35 o 
 -12   6   1       99.91       95.90      3.63 o 
 -11   6   1        0.84        1.11      1.35 o 
 -10   6   1       62.38       62.92      2.76 o 
  -9   6   1        4.09        1.60      0.83 o 
  -8   6   1      110.79      109.97      2.92 o 
  -7   6   1       21.51       14.77      1.14 o 
  -6   6   1       77.10       73.98      1.96 o 
  -5   6   1        1.05       -0.08      0.55 o 
  -4   6   1       42.98       60.61      1.52 o 
  -3   6   1      111.51      151.25      2.93 o 
  -2   6   1      367.18      385.49      5.81 o 
  -1   6   1      789.71      865.24     13.36 o 
   0   6   1      835.89      892.25     17.39 o 
   1   6   1        9.31       12.93      0.75 o 
   2   6   1      404.55      406.56      6.41 o 
   3   6   1       26.47       14.10      0.84 o 
   4   6   1       21.89       15.89      0.92 o 
   5   6   1      193.90      224.02      3.85 o 
   6   6   1      234.39      247.09      4.76 o 
   7   6   1        3.68        3.94      0.86 o 
   8   6   1      228.21      225.35      4.32 o 
   9   6   1      216.39      229.41      5.05 o 
  10   6   1      221.13      235.26      7.88 o 
  11   6   1       92.01       90.44      3.89 o 
  12   6   1        0.34       -0.29      1.93 o 
  13   6   1       18.12        7.39      3.09 o 
 -12   7   1        6.18       -0.34      2.28 o 
 -11   7   1       62.10       55.31      3.22 o 
 -10   7   1       35.09       26.33      1.81 o 
  -9   7   1       29.17       24.71      1.75 o 
  -8   7   1      127.97      120.69      3.60 o 
  -7   7   1      114.63      107.79      2.82 o 
  -6   7   1       28.51       24.83      1.43 o 
  -5   7   1      441.15      443.21      7.16 o 
  -4   7   1      869.46      875.65     14.01 o 
  -3   7   1      103.55       92.31      1.97 o 
  -2   7   1        7.69       11.96      0.70 o 
  -1   7   1      905.39      903.09     15.26 o 
   0   7   1     1960.18     2010.42     28.98 o 
   1   7   1      159.76      164.80      2.87 o 
   2   7   1     2465.95     2632.53     39.42 o 
   3   7   1        5.08        6.82      0.62 o 
   4   7   1       35.26       24.70      1.16 o 
   5   7   1      502.41      480.88      7.65 o 
   6   7   1        0.22       -0.10      0.69 o 
   7   7   1        2.21       -0.13      0.85 o 
   8   7   1      245.35      231.94      4.77 o 
   9   7   1      328.47      365.28      8.02 o 
  10   7   1       22.15       14.29      1.68 o 
  11   7   1       10.19        6.13      1.60 o 
  12   7   1       13.28        1.47      2.98 o 
 -12   8   1        0.53        0.63      2.41 o 
 -11   8   1        6.14        1.34      1.73 o 
 -10   8   1        0.69       -0.21      1.37 o 
  -9   8   1        4.68        2.83      1.06 o 
  -8   8   1        3.59       -0.17      1.16 o 
  -7   8   1       98.30       98.01      2.65 o 
  -6   8   1        1.69       -0.12      0.83 o 
  -5   8   1        4.64        1.17      1.39 o 
  -4   8   1        4.50        1.31      0.81 o 
  -3   8   1       40.20       34.96      1.36 o 
  -2   8   1       46.66       42.84      1.34 o 
  -1   8   1       17.30       15.81      0.89 o 
   0   8   1       83.56       80.18      1.82 o 
   1   8   1       10.45       10.10      0.81 o 
   2   8   1       16.27       10.24      0.77 o 
   3   8   1        9.02        6.71      0.74 o 
   4   8   1      368.58      372.92      5.87 o 
   5   8   1      260.38      269.47      4.50 o 
   6   8   1        1.72        5.41      1.15 o 
   7   8   1       13.72       10.65      1.16 o 
   8   8   1        0.94       -0.18      1.21 o 
   9   8   1        1.29       -0.02      1.19 o 
  10   8   1       10.41        5.47      1.84 o 
  11   8   1        0.48       -0.37      2.48 o 
  12   8   1        1.28       -0.39      2.61 o 
 -11   9   1       33.23       26.73      4.43 o 
 -10   9   1       47.96       44.63      3.82 o 
  -9   9   1       67.99       75.57      3.25 o 
  -8   9   1       19.92       11.63      1.61 o 
  -7   9   1      114.03      127.47      3.58 o 
  -6   9   1        0.41        2.35      1.06 o 
  -5   9   1      229.06      218.13      3.91 o 
  -4   9   1       51.36       48.48      1.78 o 
  -3   9   1      118.50      118.60      2.64 o 
  -2   9   1      548.92      541.64      9.57 o 
  -1   9   1      164.24      156.13      2.97 o 
   0   9   1      682.53      699.51     11.80 o 
   1   9   1      270.71      288.94      6.15 o 
   2   9   1     2548.79     2675.33     40.09 o 
   3   9   1        0.94        5.22      1.15 o 
   4   9   1      695.34      710.43     10.62 o 
   5   9   1        0.11       -0.15      0.99 o 
   6   9   1        0.61        0.35      1.04 o 
   7   9   1      196.36      214.00      5.35 o 
   8   9   1        1.63       -0.15      1.19 o 
   9   9   1      156.97      171.77      4.43 o 
  10   9   1        0.80        1.43      1.57 o 
  11   9   1       27.60       14.07      2.19 o 
 -10  10   1        6.47        5.09      2.51 o 
  -9  10   1        1.48        1.55      1.60 o 
  -8  10   1        0.19        1.24      1.40 o 
  -7  10   1        0.94        3.17      1.30 o 
  -6  10   1       10.29        9.93      1.58 o 
  -5  10   1       38.22       26.54      1.68 o 
  -4  10   1       86.58       82.19      2.42 o 
  -3  10   1        1.11       -0.13      0.86 o 
  -2  10   1        7.59        8.55      0.88 o 
  -1  10   1      187.23      183.05      3.47 o 
   0  10   1      192.21      204.84      4.71 o 
   1  10   1      659.46      691.56     15.49 o 
   2  10   1       25.78       13.34      1.48 o 
   3  10   1       29.84       21.66      1.33 o 
   4  10   1       43.10       45.70      2.16 o 
   5  10   1       30.95       27.43      1.85 o 
   6  10   1        6.80        2.85      1.27 o 
   7  10   1        1.42       -0.19      1.27 o 
   8  10   1        0.15       -0.21      1.41 o 
   9  10   1        3.28       -0.17      1.47 o 
  10  10   1        0.20       -0.15      2.75 o 
  -9  11   1       30.65       20.81      3.53 o 
  -8  11   1        0.85        1.10      2.30 o 
  -7  11   1       58.49       60.68      3.77 o 
  -6  11   1       24.40       18.11      1.59 o 
  -5  11   1       32.51       30.38      2.14 o 
  -4  11   1        3.58       -0.21      1.43 o 
  -3  11   1      237.95      227.09      4.92 o 
  -2  11   1       17.09       16.45      1.39 o 
  -1  11   1      525.44      521.72     12.95 o 
   0  11   1      187.07      191.32      4.17 o 
   1  11   1        0.87       -0.22      1.48 o 
   2  11   1       24.13       15.57      1.70 o 
   3  11   1       15.53       11.10      1.36 o 
   4  11   1      253.97      260.62      5.87 o 
   5  11   1       72.83       71.95      3.17 o 
   6  11   1        2.29        1.59      1.47 o 
   7  11   1       16.73       12.62      1.63 o 
   8  11   1       17.34       15.22      1.98 o 
   9  11   1       26.92       27.32      3.33 o 
  -8  12   1       27.46       26.71      3.59 o 
  -7  12   1        0.36        0.07      2.39 o 
  -6  12   1        8.49        3.92      1.64 o 
  -5  12   1       18.82       12.42      1.73 o 
  -4  12   1      117.37      124.37      4.25 o 
  -3  12   1       29.11       36.31      2.96 o 
  -2  12   1        5.54        4.76      1.48 o 
  -1  12   1        1.94        1.24      1.63 o 
   0  12   1        0.43        0.30      1.85 o 
   1  12   1       93.57       92.89      3.40 o 
   2  12   1       12.16        4.80      1.49 o 
   3  12   1        0.09       -0.22      1.47 o 
   4  12   1        0.05       -0.21      1.39 o 
   5  12   1        2.97        1.14      1.94 o 
   6  12   1        0.10        0.29      1.75 o 
   7  12   1        0.22        2.50      2.43 o 
   8  12   1        0.05        4.46      2.18 o 
  -6  13   1       55.86      109.59      5.31 o 
  -5  13   1      241.97      310.87      7.77 o 
  -4  13   1       15.48       18.89      2.69 o 
  -3  13   1       60.21       75.58      3.73 o 
  -2  13   1      165.92      197.91      5.70 o 
  -1  13   1       77.46       88.70      3.66 o 
   0  13   1       80.09       78.40      3.97 o 
   1  13   1        3.45        1.24      1.65 o 
   2  13   1      276.67      295.51      7.35 o 
   3  13   1        0.57        3.37      1.67 o 
   4  13   1      187.89      222.00      6.16 o 
   5  13   1       12.23       16.33      2.00 o 
   6  13   1       68.24       86.84      4.51 o 
  -3  14   1       55.75       64.83      4.61 o 
  -2  14   1        1.22       -0.23      2.02 o 
  -1  14   1        3.41       -0.31      2.10 o 
   0  14   1        0.97       -0.34      2.30 o 
   1  14   1        2.91       -0.35      2.31 o 
   2  14   1        2.39       -0.30      2.03 o 
   3  14   1        2.18       -0.33      2.19 o 
 -14   0   2       43.46       42.53      7.74 o 
 -13   0   2      175.66      188.34      7.63 o 
 -12   0   2      206.80      222.72      6.18 o 
 -11   0   2      276.67      286.99      7.22 o 
 -10   0   2      167.32      144.64      4.25 o 
  -9   0   2      309.40      317.45      6.96 o 
  -8   0   2      151.25      156.74      3.81 o 
  -7   0   2      310.38      281.70      6.00 o 
  -6   0   2     1973.64     2261.26     43.91 o 
  -5   0   2     4336.28     4572.53    144.53 o 
  -4   0   2      432.02      419.48      8.39 o 
  -3   0   2     4763.52     4165.17     80.29 o 
  -2   0   2      574.52      491.16      9.57 o 
  -1   0   2      687.57      618.80     12.72 o 
   0   0   2     1039.56     1063.35     33.84 o 
   2   0   2    13552.90    13143.09    336.01 o 
   3   0   2     5132.70     4746.30    105.14 o 
   4   0   2      273.05      200.07      4.86 o 
   5   0   2      303.45      277.83      6.47 o 
   6   0   2      534.03      554.39     11.88 o 
   7   0   2       83.17       84.07      2.54 o 
   8   0   2       57.98       59.85      2.19 o 
   9   0   2      241.60      257.83      6.22 o 
  10   0   2      329.12      336.41      7.94 o 
  11   0   2      565.75      589.23     14.80 o 
  12   0   2        6.71        4.90      1.93 o 
  13   0   2       36.52       27.84      2.72 o 
  14   0   2        0.32       -0.47      3.11 o 
 -14   1   2        4.71        5.75      2.18 o 
 -13   1   2       23.50       16.70      1.95 o 
 -12   1   2       92.01       84.73      3.03 o 
 -11   1   2       31.88       23.30      1.34 o 
 -10   1   2       26.16       18.62      1.23 o 
  -9   1   2      403.11      395.00      6.13 o 
  -8   1   2      149.88      126.05      2.38 o 
  -7   1   2        2.14        0.34      0.51 o 
  -6   1   2       50.11       44.00      1.41 o 
  -5   1   2     1084.48     1113.95     15.41 o 
  -4   1   2       78.45       70.57      1.25 o 
  -3   1   2      333.31      312.27      4.66 o 
  -2   1   2     4864.19     4440.27     74.52 o 
  -1   1   2      915.54      909.92     14.01 o 
   0   1   2     3358.12     3005.71     47.13 o 
   1   1   2      221.05      184.06      3.81 o 
   2   1   2      525.60      536.39      9.39 o 
   3   1   2      370.29      351.86      5.83 o 
   4   1   2       61.73       64.26      1.55 o 
   5   1   2      402.66      421.11      7.52 o 
   6   1   2       41.78       34.88      1.16 o 
   7   1   2      107.51      118.47      2.52 o 
   8   1   2      511.49      489.97      8.06 o 
   9   1   2       46.14       43.57      1.82 o 
  10   1   2        2.07        0.33      0.78 o 
  11   1   2       22.11       17.25      1.50 o 
  12   1   2        0.01       -0.19      1.25 o 
  13   1   2       19.53       14.12      1.68 o 
  14   1   2       11.26        6.28      2.39 o 
 -14   2   2       10.26        9.66      2.55 o 
 -13   2   2        7.22        5.40      1.92 o 
 -12   2   2        8.13        3.34      1.20 o 
 -11   2   2        2.29        1.63      0.97 o 
 -10   2   2      163.12      165.84      3.35 o 
  -9   2   2       22.39       15.02      1.03 o 
  -8   2   2        0.02       -0.09      0.61 o 
  -7   2   2       18.92       12.21      0.74 o 
  -6   2   2       62.37       58.31      1.48 o 
  -5   2   2       70.28       68.76      2.23 o 
  -4   2   2      126.66      138.47      2.27 o 
  -3   2   2      536.16      583.14      9.20 o 
  -2   2   2     6687.28     6248.54    103.60 o 
  -1   2   2     2318.91     2312.51     48.07 o 
   0   2   2      980.59     1036.14     15.96 o 
   1   2   2      756.38      692.36     11.28 o 
   2   2   2     3597.03     3513.71     67.41 o 
   3   2   2       65.63       70.80      2.17 o 
   4   2   2     2435.68     2443.93     47.99 o 
   5   2   2      411.88      436.46      7.32 o 
   6   2   2      605.60      600.02     10.01 o 
   7   2   2        0.11       -0.07      0.49 o 
   8   2   2       48.53       47.05      1.59 o 
   9   2   2       72.87       67.11      2.47 o 
  10   2   2        1.40       -0.11      0.72 o 
  11   2   2        1.36       -0.15      1.00 o 
  12   2   2       15.84       10.90      1.43 o 
  13   2   2       87.96       90.07      3.82 o 
  14   2   2        3.55        6.54      2.32 o 
 -14   3   2        1.59        3.75      2.49 o 
 -13   3   2        9.69        4.32      1.68 o 
 -12   3   2       16.44       10.39      1.49 o 
 -11   3   2       41.94       30.24      1.78 o 
 -10   3   2        3.20        1.49      0.87 o 
  -9   3   2        0.17        1.92      0.78 o 
  -8   3   2      505.94      501.85      8.00 o 
  -7   3   2      353.87      378.25      5.78 o 
  -6   3   2     1736.76     1835.64     26.01 o 
  -5   3   2     2155.17     2333.20     32.93 o 
  -4   3   2      830.46      892.29     14.05 o 
  -3   3   2        6.90       17.76      0.81 o 
  -2   3   2        7.18        3.92      0.37 o 
  -1   3   2      226.02      249.69      3.74 o 
   0   3   2      463.06      447.14      6.92 o 
   1   3   2      357.00      411.17      6.54 o 
   2   3   2     1899.95     1960.90     30.30 o 
   3   3   2       78.18       80.52      1.56 o 
   4   3   2       30.83       11.79      0.74 o 
   5   3   2      208.41      225.63      3.89 o 
   6   3   2        2.16        0.62      0.43 o 
   7   3   2        3.46        3.96      0.58 o 
   8   3   2      136.40      130.62      3.37 o 
   9   3   2        4.35        1.30      0.71 o 
  10   3   2        3.03        1.99      0.80 o 
  11   3   2        0.00       -0.15      1.02 o 
  12   3   2       23.65       20.81      1.99 o 
  13   3   2       13.01       14.62      2.18 o 
  14   3   2        0.75        8.10      2.29 o 
 -14   4   2       55.36       74.09      4.59 o 
 -13   4   2        2.31        4.07      1.93 o 
 -12   4   2        0.11        1.86      1.31 o 
 -11   4   2       10.05        4.89      1.12 o 
 -10   4   2      290.49      315.78      5.25 o 
  -9   4   2     1274.12     1341.13     19.35 o 
  -8   4   2      793.33      830.81     12.21 o 
  -7   4   2      578.04      612.27      9.08 o 
  -6   4   2       32.31       36.73      1.17 o 
  -5   4   2      263.73      225.37      3.64 o 
  -4   4   2      287.54      279.59      5.59 o 
  -3   4   2     7858.19     7934.28    130.20 o 
  -2   4   2     1151.06     1150.99     18.15 o 
  -1   4   2       35.82       37.80      0.89 o 
   0   4   2      149.90      145.11      2.35 o 
   1   4   2        0.76        0.02      0.35 o 
   2   4   2     2212.37     2254.62     34.88 o 
   3   4   2        0.69        0.93      0.43 o 
   4   4   2      553.17      566.03      9.04 o 
   5   4   2      183.81      183.94      3.54 o 
   6   4   2     1890.03     2064.88     32.12 o 
   7   4   2      339.13      372.65      6.32 o 
   8   4   2       15.22       11.24      0.90 o 
   9   4   2       65.30       63.74      1.94 o 
  10   4   2       51.98       56.47      2.09 o 
  11   4   2      222.59      236.10      5.13 o 
  12   4   2       20.53       15.63      2.38 o 
  13   4   2       87.49      124.74      5.06 o 
 -13   5   2        2.86        3.53      2.36 o 
 -12   5   2       63.53       68.78      4.18 o 
 -11   5   2       97.40       98.17      3.10 o 
 -10   5   2       61.16       61.51      2.23 o 
  -9   5   2      411.73      402.44      6.58 o 
  -8   5   2      199.44      215.85      3.76 o 
  -7   5   2      102.03       99.38      2.14 o 
  -6   5   2       44.96       48.29      1.34 o 
  -5   5   2      328.97      382.61      6.15 o 
  -4   5   2        0.54       -0.07      0.48 o 
  -3   5   2      580.35      663.72     10.20 o 
  -2   5   2       23.91       13.87      0.77 o 
  -1   5   2     2013.38     2292.37     32.27 o 
   0   5   2      114.89      111.52      1.98 o 
   1   5   2       64.17       53.85      1.50 o 
   2   5   2       41.27       39.90      1.58 o 
   3   5   2        0.35       -0.07      0.48 o 
   4   5   2       53.87       56.87      1.43 o 
   5   5   2      152.89      157.82      2.96 o 
   6   5   2       20.38       24.07      1.30 o 
   7   5   2       80.06       77.55      2.05 o 
   8   5   2      103.62       95.08      2.38 o 
   9   5   2        3.65        1.88      0.83 o 
  10   5   2       15.56       15.54      1.40 o 
  11   5   2        1.12        4.92      1.42 o 
  12   5   2      167.62      174.81      5.71 o 
  13   5   2        9.76        6.15      2.76 o 
 -13   6   2        2.81        4.82      3.71 o 
 -12   6   2        0.52        1.48      1.64 o 
 -11   6   2      167.29      173.73      4.26 o 
 -10   6   2        0.09        1.73      1.16 o 
  -9   6   2       61.64       61.55      2.08 o 
  -8   6   2        8.77        4.21      0.65 o 
  -7   6   2      400.46      364.83      5.83 o 
  -6   6   2        0.98        0.47      0.59 o 
  -5   6   2      363.83      386.76      6.63 o 
  -4   6   2      163.17      176.26      3.15 o 
  -3   6   2      445.32      414.48      6.94 o 
  -2   6   2      145.06      125.32      2.37 o 
  -1   6   2      929.35      989.07     13.76 o 
   0   6   2       31.44       14.42      0.77 o 
   1   6   2       67.74       54.71      1.36 o 
   2   6   2       15.96       14.98      0.88 o 
   3   6   2       82.48       85.42      1.86 o 
   4   6   2     1020.27     1069.24     16.24 o 
   5   6   2       67.33       60.01      1.60 o 
   6   6   2        2.49        0.55      0.66 o 
   7   6   2       18.01       13.87      0.99 o 
   8   6   2      410.74      423.85      7.29 o 
   9   6   2       13.54        9.18      1.13 o 
  10   6   2       17.58       12.90      1.52 o 
  11   6   2        1.04        0.10      1.34 o 
  12   6   2       44.92       34.94      5.88 o 
  13   6   2       16.96        7.18      2.91 o 
 -12   7   2        0.00       -0.24      1.57 o 
 -11   7   2        3.13        2.22      1.13 o 
 -10   7   2       56.77       49.72      2.20 o 
  -9   7   2        5.09        2.10      0.85 o 
  -8   7   2       35.81       28.08      1.36 o 
  -7   7   2       22.63       14.35      1.17 o 
  -6   7   2        4.79        2.34      0.75 o 
  -5   7   2        3.32        2.98      0.66 o 
  -4   7   2       47.29       48.58      1.48 o 
  -3   7   2        3.00        1.25      0.52 o 
  -2   7   2       12.04       11.87      0.78 o 
  -1   7   2        0.16       -0.07      0.49 o 
   0   7   2       56.79       55.65      1.40 o 
   1   7   2       34.89       28.13      1.16 o 
   2   7   2       99.88      117.90      2.52 o 
   3   7   2      535.98      564.92      8.85 o 
   4   7   2        0.96       -0.08      0.57 o 
   5   7   2        0.03       -0.13      0.85 o 
   6   7   2      190.69      199.60      4.04 o 
   7   7   2       51.31       52.88      2.01 o 
   8   7   2      148.68      142.96      3.28 o 
   9   7   2      134.04      139.26      3.77 o 
  10   7   2        7.16        6.68      1.49 o 
  11   7   2        1.58       -0.22      1.44 o 
  12   7   2        0.44       -0.36      2.40 o 
 -12   8   2        5.38        7.66      3.85 o 
 -11   8   2       11.34        7.11      1.61 o 
 -10   8   2        8.32        3.70      1.02 o 
  -9   8   2       24.46       21.64      1.45 o 
  -8   8   2       75.27       65.10      3.15 o 
  -7   8   2       42.26       54.35      2.23 o 
  -6   8   2       20.23       27.12      1.40 o 
  -5   8   2      337.96      316.50      5.40 o 
  -4   8   2       42.08       33.04      1.44 o 
  -3   8   2      390.35      372.68      5.81 o 
  -2   8   2      341.35      336.77      6.46 o 
  -1   8   2      701.26      699.15     10.97 o 
   0   8   2      634.44      647.70      9.76 o 
   1   8   2      357.97      360.10      5.93 o 
   2   8   2     1165.66     1180.99     19.12 o 
   3   8   2      399.94      385.21      6.34 o 
   4   8   2      196.68      214.35      4.55 o 
   5   8   2     1197.01     1299.46     18.80 o 
   6   8   2     1456.14     1517.00     23.09 o 
   7   8   2       73.93       82.18      2.87 o 
   8   8   2      144.03      143.41      6.13 o 
   9   8   2       43.67       42.26      2.24 o 
  10   8   2        0.03       -0.23      1.57 o 
  11   8   2       17.69       14.39      1.71 o 
 -11   9   2       15.28        8.61      4.09 o 
 -10   9   2        2.98        3.28      2.44 o 
  -9   9   2       42.40       39.91      2.09 o 
  -8   9   2       12.55        9.71      1.28 o 
  -7   9   2       13.73        8.07      1.21 o 
  -6   9   2       19.63       24.48      2.20 o 
  -5   9   2      114.17       92.46      2.28 o 
  -4   9   2       51.30       56.73      1.85 o 
  -3   9   2      413.81      400.86      6.56 o 
  -2   9   2      187.12      180.52      3.18 o 
  -1   9   2       87.35       64.38      1.89 o 
   0   9   2      161.25      139.57      2.91 o 
   1   9   2      135.95      131.48      2.99 o 
   2   9   2      270.34      270.53      5.10 o 
   3   9   2     1144.94     1170.93     19.06 o 
   4   9   2      161.69      159.76      3.11 o 
   5   9   2       44.70       51.66      1.87 o 
   6   9   2      111.61      108.20      3.41 o 
   7   9   2       56.52       41.86      2.52 o 
   8   9   2       54.65       46.81      2.75 o 
   9   9   2        6.94        5.13      1.19 o 
  10   9   2        7.96        6.01      1.82 o 
  11   9   2        8.68        4.63      3.33 o 
 -10  10   2       11.92        7.33      3.01 o 
  -9  10   2       73.77       85.49      4.07 o 
  -8  10   2        0.13        1.19      1.38 o 
  -7  10   2      121.11      127.45      3.90 o 
  -6  10   2       61.66       67.50      2.68 o 
  -5  10   2      104.25      119.45      3.28 o 
  -4  10   2      192.67      187.23      3.93 o 
  -3  10   2      224.55      239.89      5.02 o 
  -2  10   2      180.26      173.66      3.35 o 
  -1  10   2      858.31      858.68     12.73 o 
   0  10   2        0.25        1.34      0.86 o 
   1  10   2       33.77       23.08      2.01 o 
   2  10   2      152.40      149.20      3.40 o 
   3  10   2       30.44       21.39      1.45 o 
   4  10   2      276.39      283.83      5.75 o 
   5  10   2       84.23       86.35      2.98 o 
   6  10   2        1.16       -0.19      1.27 o 
   7  10   2       15.39        9.74      1.72 o 
   8  10   2       14.10       10.53      1.44 o 
   9  10   2       55.26       68.98      6.20 o 
  10  10   2        0.42        2.94      3.48 o 
  -9  11   2        3.81       -0.60      4.01 o 
  -8  11   2       16.58       16.56      2.22 o 
  -7  11   2        3.87        2.24      1.41 o 
  -6  11   2        0.68       -0.23      1.53 o 
  -5  11   2        0.02       -0.19      1.26 o 
  -4  11   2       39.74       38.16      2.38 o 
  -3  11   2      163.98      171.03      4.38 o 
  -2  11   2        0.00        0.53      1.09 o 
  -1  11   2       76.98       88.89      2.58 o 
   0  11   2       42.20       46.90      2.39 o 
   1  11   2        8.39        4.15      1.22 o 
   2  11   2        0.44       -0.20      1.31 o 
   3  11   2        0.19       -0.21      1.37 o 
   4  11   2        0.37       -0.19      1.28 o 
   5  11   2       11.31       10.67      1.40 o 
   6  11   2        0.01       -0.20      1.36 o 
   7  11   2        1.44       -0.21      1.39 o 
   8  11   2        1.26        1.75      1.85 o 
   9  11   2        3.43        4.74      3.33 o 
  -7  12   2       11.20        6.22      2.47 o 
  -6  12   2       21.38       12.52      1.76 o 
  -5  12   2       39.65       48.67      3.23 o 
  -4  12   2      237.09      270.34      6.82 o 
  -3  12   2      269.00      319.75      7.65 o 
  -2  12   2      255.43      296.06      7.17 o 
  -1  12   2      169.59      177.80      4.72 o 
   0  12   2      177.33      205.90      5.20 o 
   1  12   2       31.28       18.67      1.61 o 
   2  12   2       24.10       16.49      2.07 o 
   3  12   2        0.03        0.24      1.97 o 
   4  12   2       69.99       69.63      3.77 o 
   5  12   2        0.01       -0.23      1.52 o 
   6  12   2      103.46      124.29      4.76 o 
   7  12   2       67.63       76.63      4.04 o 
  -5  13   2        1.71        9.98      2.60 o 
  -4  13   2       34.08       27.61      2.31 o 
  -3  13   2       18.45       17.23      1.96 o 
  -2  13   2        0.40       -0.27      1.79 o 
  -1  13   2       21.52       15.29      2.77 o 
   0  13   2       20.93       10.03      1.80 o 
   1  13   2        9.78        4.16      1.68 o 
   2  13   2       17.26        9.83      2.28 o 
   3  13   2        0.80       -0.26      1.74 o 
   4  13   2       34.54       31.71      3.26 o 
   5  13   2        1.01       -0.27      1.77 o 
  -2  14   2       10.72        1.94      2.30 o 
  -1  14   2       81.51       79.29      4.24 o 
   0  14   2       45.33       34.81      2.82 o 
   1  14   2        1.31       -0.98      6.53 o 
   2  14   2       55.41       44.61      3.33 o 
 -14   1   3       19.13       20.83      2.76 o 
 -13   1   3       36.76       21.54      1.90 o 
 -12   1   3       31.66       31.83      2.15 o 
 -11   1   3      143.79      143.38      3.22 o 
 -10   1   3       48.02       28.89      1.46 o 
  -9   1   3       99.88       92.77      2.23 o 
  -8   1   3      188.58      182.29      3.03 o 
  -7   1   3      824.97      792.87     11.12 o 
  -6   1   3       31.38       32.53      1.62 o 
  -5   1   3      385.50      380.08      5.46 o 
  -4   1   3       24.97       28.02      0.84 o 
  -3   1   3     1441.25     1409.48     21.00 o 
  -2   1   3      638.32      582.17     11.77 o 
  -1   1   3     1695.89     1692.55     28.45 o 
   0   1   3     2544.06     2558.35     42.81 o 
   1   1   3     5192.54     4911.68     89.00 o 
   2   1   3     1138.22     1184.00     23.59 o 
   3   1   3      295.53      304.42      5.79 o 
   4   1   3     1084.27     1095.43     23.21 o 
   5   1   3      389.29      418.95      7.04 o 
   6   1   3      131.85      142.78      2.73 o 
   7   1   3      382.87      454.82      7.44 o 
   8   1   3      654.64      652.13     11.96 o 
   9   1   3       81.28       84.66      2.14 o 
  10   1   3       22.84       20.91      1.19 o 
  11   1   3        0.13       -0.16      1.05 o 
  12   1   3        2.21        2.06      1.41 o 
  13   1   3        1.94       -0.22      1.48 o 
  14   1   3        9.17        6.69      2.32 o 
 -14   2   3        0.19       -0.36      2.43 o 
 -13   2   3        0.72       -0.24      1.59 o 
 -12   2   3        2.83        1.08      1.30 o 
 -11   2   3        0.08       -0.17      1.16 o 
 -10   2   3       25.73       19.62      1.17 o 
  -9   2   3      286.45      272.00      4.75 o 
  -8   2   3        1.40       -0.10      0.69 o 
  -7   2   3      276.41      283.97      4.74 o 
  -6   2   3        0.02       -0.06      0.43 o 
  -5   2   3      731.78      793.72     12.83 o 
  -4   2   3      545.21      568.49      8.23 o 
  -3   2   3      231.54      223.52      3.84 o 
  -2   2   3       37.75       31.61      0.82 o 
  -1   2   3      265.80      256.78      4.08 o 
   0   2   3       56.36       57.37      1.30 o 
   1   2   3       16.31       16.66      0.67 o 
   2   2   3     1877.61     1837.09     40.05 o 
   3   2   3     2108.21     2313.95     47.69 o 
   4   2   3      435.82      462.20      9.06 o 
   5   2   3       80.62       84.69      2.23 o 
   6   2   3       11.52        8.00      0.55 o 
   7   2   3        4.03        4.57      0.59 o 
   8   2   3       80.12       77.33      2.00 o 
   9   2   3       11.98        7.87      0.86 o 
  10   2   3        1.49       -0.12      0.77 o 
  11   2   3        7.26        2.04      1.01 o 
  12   2   3       10.08        5.94      1.30 o 
  13   2   3        0.96        5.84      1.75 o 
  14   2   3        3.30        5.75      2.25 o 
 -14   3   3       11.30       15.04      2.39 o 
 -13   3   3        0.02       -0.24      1.60 o 
 -12   3   3       49.27       44.58      2.43 o 
 -11   3   3        2.08       -0.16      1.09 o 
 -10   3   3      105.61      102.40      2.61 o 
  -9   3   3      123.45      145.73      2.86 o 
  -8   3   3      178.00      160.08      2.91 o 
  -7   3   3     1007.45     1081.45     15.57 o 
  -6   3   3       12.91       11.99      1.23 o 
  -5   3   3      145.17      117.96      2.18 o 
  -4   3   3      600.41      640.15     10.20 o 
  -3   3   3      810.59      824.26     12.97 o 
  -2   3   3     1722.76     1705.00     23.97 o 
  -1   3   3      458.49      437.50      6.65 o 
   0   3   3     1329.83     1328.26     20.50 o 
   1   3   3        6.32        2.88      0.37 o 
   2   3   3       14.95        7.24      0.54 o 
   3   3   3      554.27      550.11     15.96 o 
   4   3   3      227.49      286.79      5.87 o 
   5   3   3      647.48      721.65     12.86 o 
   6   3   3      640.34      621.21     11.27 o 
   7   3   3      209.16      214.89      4.35 o 
   8   3   3      144.86      143.10      2.95 o 
   9   3   3      156.91      158.57      3.31 o 
  10   3   3       66.10       63.82      2.20 o 
  11   3   3       12.76        9.42      1.28 o 
  12   3   3        6.11        7.33      1.27 o 
  13   3   3       98.85      129.96      7.19 o 
 -14   4   3        0.50        3.15      2.32 o 
 -13   4   3        0.05        1.69      1.87 o 
 -12   4   3       14.76       14.34      1.71 o 
 -11   4   3       19.70       10.24      1.21 o 
 -10   4   3       37.88       39.20      1.89 o 
  -9   4   3        1.26        3.80      0.82 o 
  -8   4   3       91.93       86.65      2.03 o 
  -7   4   3        1.45        1.75      0.75 o 
  -6   4   3       14.49       24.15      1.39 o 
  -5   4   3        3.84        1.27      0.57 o 
  -4   4   3        2.71       -0.07      0.51 o 
  -3   4   3      457.62      469.22      7.16 o 
  -2   4   3      314.13      303.79      5.00 o 
  -1   4   3      202.65      186.86      3.89 o 
   0   4   3       31.91       39.42      1.22 o 
   1   4   3      850.89      924.68     13.83 o 
   2   4   3     1103.55     1280.08     19.92 o 
   3   4   3      326.92      364.91      7.45 o 
   4   4   3      145.51      150.02      3.29 o 
   5   4   3       29.95       40.05      1.79 o 
   6   4   3      174.70      203.14      4.05 o 
   7   4   3        5.60        5.40      0.90 o 
   8   4   3       54.51       55.24      1.86 o 
   9   4   3        5.13        2.35      0.82 o 
  10   4   3        2.16        0.02      0.89 o 
  11   4   3       10.44        7.94      1.17 o 
  12   4   3        0.00        1.62      1.64 o 
  13   4   3        1.80       11.56      2.85 o 
 -13   5   3        1.49        0.26      2.84 o 
 -12   5   3       39.18       29.89      4.15 o 
 -11   5   3       29.73       18.19      1.62 o 
 -10   5   3       57.60       54.08      2.04 o 
  -9   5   3       12.10       13.42      1.12 o 
  -8   5   3       57.72       54.97      3.34 o 
  -7   5   3     1186.34     1290.70     19.20 o 
  -6   5   3        4.00        5.53      0.76 o 
  -5   5   3      688.91      691.29     11.18 o 
  -4   5   3       24.09       15.00      0.86 o 
  -3   5   3     1066.37     1109.06     17.43 o 
  -2   5   3     1596.16     1769.54     25.36 o 
  -1   5   3     1490.13     1597.56     22.87 o 
   0   5   3     1172.05     1212.82     17.27 o 
   1   5   3     2234.41     2350.30     34.82 o 
   2   5   3      509.17      449.20      7.69 o 
   3   5   3        0.01       -0.07      0.45 o 
   4   5   3      350.57      339.87      5.66 o 
   5   5   3      189.27      176.73      3.87 o 
   6   5   3       65.97       65.22      2.15 o 
   7   5   3       96.82      104.15      2.72 o 
   8   5   3      462.99      461.02      8.36 o 
   9   5   3      197.84      208.65      6.11 o 
  10   5   3       28.03       26.69      1.67 o 
  11   5   3       17.21       24.70      2.58 o 
  12   5   3       33.33       25.71      3.64 o 
  13   5   3       16.61       20.20      3.11 o 
 -13   6   3        1.31        5.41      3.21 o 
 -12   6   3       24.00       17.49      2.06 o 
 -11   6   3       15.57       13.53      1.94 o 
 -10   6   3       17.76       15.83      1.54 o 
  -9   6   3       20.07       16.13      1.55 o 
  -8   6   3      107.81       91.65      2.38 o 
  -7   6   3       71.97       65.88      2.77 o 
  -6   6   3      125.14      127.98      2.83 o 
  -5   6   3      270.00      304.74      5.68 o 
  -4   6   3      279.30      276.95      4.82 o 
  -3   6   3        2.33        0.14      0.59 o 
  -2   6   3     1594.69     1811.70     26.04 o 
  -1   6   3       79.94       83.96      1.73 o 
   0   6   3      392.87      415.90      6.56 o 
   1   6   3        1.42        1.48      0.51 o 
   2   6   3      135.68      125.55      2.36 o 
   3   6   3       14.00        9.56      0.71 o 
   4   6   3       66.16       60.26      1.51 o 
   5   6   3        1.25        0.19      0.50 o 
   6   6   3      119.19      116.32      2.42 o 
   7   6   3       39.76       28.67      1.66 o 
   8   6   3        5.95        1.37      1.05 o 
   9   6   3        7.45        5.49      1.57 o 
  10   6   3        0.00       -0.44      2.91 o 
  11   6   3       54.61       53.55      4.92 o 
  12   6   3       14.25        7.36      2.78 o 
 -12   7   3       81.03       99.75      4.54 o 
 -11   7   3        3.43       -0.27      1.81 o 
 -10   7   3       14.08       12.87      1.62 o 
  -9   7   3      167.49      183.73      4.51 o 
  -8   7   3        1.47       -0.17      1.15 o 
  -7   7   3        0.90        0.61      1.01 o 
  -6   7   3      210.10      180.76      3.89 o 
  -5   7   3       18.24        7.52      0.90 o 
  -4   7   3        1.39       -0.07      0.48 o 
  -3   7   3      416.26      379.06      6.15 o 
  -2   7   3      209.83      177.07      2.92 o 
  -1   7   3       18.44       18.66      0.94 o 
   0   7   3       18.56        9.76      0.70 o 
   1   7   3      189.21      189.19      3.35 o 
   2   7   3      777.09      753.06     12.33 o 
   3   7   3       50.48       42.30      1.76 o 
   4   7   3      585.85      601.24      8.94 o 
   5   7   3      224.05      209.80      3.87 o 
   6   7   3       16.23        9.45      1.19 o 
   7   7   3       48.74       49.24      1.58 o 
   8   7   3       18.70       14.58      1.75 o 
   9   7   3      159.04      149.07      5.34 o 
  10   7   3       43.15       42.03      3.53 o 
  11   7   3       19.81       12.63      3.00 o 
  12   7   3        1.06       -0.72      4.81 o 
 -12   8   3       14.67       17.97      3.06 o 
 -11   8   3        0.13        2.64      2.84 o 
 -10   8   3        9.61        2.02      1.77 o 
  -9   8   3        0.33        2.40      1.86 o 
  -8   8   3      179.75      168.47      5.66 o 
  -7   8   3      104.86       89.41      3.24 o 
  -6   8   3       13.03       12.69      1.12 o 
  -5   8   3       65.03       64.79      1.86 o 
  -4   8   3       36.36       33.96      1.38 o 
  -3   8   3        3.76        1.41      0.69 o 
  -2   8   3       64.07       62.80      1.66 o 
  -1   8   3       11.75        6.49      0.77 o 
   0   8   3       15.07        8.16      0.80 o 
   1   8   3       43.07       39.66      1.62 o 
   2   8   3        1.98       -0.16      1.05 o 
   3   8   3        1.20        1.26      0.99 o 
   4   8   3       48.11       40.27      1.79 o 
   5   8   3      100.22       95.69      2.50 o 
   6   8   3       42.53       40.61      1.78 o 
   7   8   3        2.60        0.85      0.96 o 
   8   8   3        1.52       -0.13      0.90 o 
   9   8   3       14.37        9.40      2.02 o 
  10   8   3        1.21       -0.29      1.92 o 
  11   8   3        0.00       -0.80      5.73 o 
 -11   9   3       33.43       37.94      6.13 o 
 -10   9   3       39.02       45.54      3.68 o 
  -9   9   3       31.72       31.98      2.77 o 
  -8   9   3       21.15       17.67      2.87 o 
  -7   9   3      257.31      270.81      7.96 o 
  -6   9   3       12.16       10.35      1.90 o 
  -5   9   3      638.75      622.14     10.34 o 
  -4   9   3      144.45      120.98      2.58 o 
  -3   9   3      280.49      291.33      5.01 o 
  -2   9   3       73.14       76.86      2.03 o 
  -1   9   3      356.62      332.15      5.34 o 
   0   9   3      226.99      225.14      4.12 o 
   1   9   3      333.43      342.29      5.81 o 
   2   9   3      917.51      973.10     15.95 o 
   3   9   3      164.80      164.95      3.56 o 
   4   9   3      277.85      276.30      4.91 o 
   5   9   3        0.04       -0.14      0.94 o 
   6   9   3       96.68       98.16      3.56 o 
   7   9   3       64.16       64.45      2.60 o 
   8   9   3       29.07       26.36      2.71 o 
   9   9   3       37.02       26.70      3.23 o 
  10   9   3        0.29        1.01      2.55 o 
 -10  10   3        0.19        2.92      2.83 o 
  -9  10   3       19.53       16.51      2.30 o 
  -8  10   3        2.03       -0.16      2.03 o 
  -7  10   3        6.20        1.99      1.95 o 
  -6  10   3        0.09       -0.14      0.92 o 
  -5  10   3       56.65       55.60      2.40 o 
  -4  10   3       96.86       77.68      2.49 o 
  -3  10   3        4.25        0.39      1.01 o 
  -2  10   3      114.84      104.93      2.52 o 
  -1  10   3       10.36       11.62      1.11 o 
   0  10   3      155.05      144.78      3.15 o 
   1  10   3        3.36        3.32      1.07 o 
   2  10   3      439.42      440.12      8.32 o 
   3  10   3        5.33        1.47      1.08 o 
   4  10   3       53.90       50.22      2.34 o 
   5  10   3       15.84       13.54      1.32 o 
   6  10   3       30.12       26.46      2.98 o 
   7  10   3        0.22       -0.17      1.14 o 
   8  10   3       11.91        9.11      1.89 o 
   9  10   3        8.48       12.43      2.90 o 
  -9  11   3       13.15        3.45      4.24 o 
  -8  11   3       22.17       15.81      2.62 o 
  -7  11   3      124.07      130.12      4.86 o 
  -6  11   3        4.40        1.90      1.10 o 
  -5  11   3       85.03       80.23      3.15 o 
  -4  11   3        1.34       -0.19      1.25 o 
  -3  11   3        0.59       -0.18      1.22 o 
  -2  11   3       36.01       24.02      1.50 o 
  -1  11   3       25.74       19.65      2.06 o 
   0  11   3     1000.59     1045.19     18.96 o 
   1  11   3       11.13       10.05      1.39 o 
   2  11   3      126.21      121.19      3.70 o 
   3  11   3       11.42        4.98      1.28 o 
   4  11   3       46.43       43.72      2.61 o 
   5  11   3        8.76        5.29      1.34 o 
   6  11   3      263.64      289.10      6.94 o 
   7  11   3        4.21        5.73      1.55 o 
   8  11   3       74.99       88.52      5.97 o 
  -7  12   3       15.21        9.84      2.73 o 
  -6  12   3        7.60        2.41      2.01 o 
  -5  12   3        0.68       -0.12      1.45 o 
  -4  12   3      132.05      156.11      4.88 o 
  -3  12   3       95.14      104.63      4.10 o 
  -2  12   3        5.76        7.80      1.55 o 
  -1  12   3       35.63       42.90      3.63 o 
   0  12   3        0.00        0.06      1.36 o 
   1  12   3       19.94       10.95      1.52 o 
   2  12   3       51.18       45.79      2.86 o 
   3  12   3        2.21       -0.21      1.43 o 
   4  12   3        6.81        2.65      1.47 o 
   5  12   3       14.44        6.81      1.66 o 
   6  12   3       19.20       13.73      1.88 o 
   7  12   3        4.88        0.78      2.18 o 
  -5  13   3      178.40      212.17      6.74 o 
  -4  13   3       35.66       22.25      2.40 o 
  -3  13   3       27.63       22.25      2.19 o 
  -2  13   3       65.18       69.13      4.00 o 
  -1  13   3       82.77       97.26      3.85 o 
   0  13   3       46.97       50.55      3.34 o 
   1  13   3        1.83       -0.25      1.65 o 
   2  13   3      110.80      111.27      4.46 o 
   3  13   3        0.31        1.18      1.72 o 
   4  13   3      135.77      152.33      7.02 o 
   5  13   3        4.02        3.26      1.81 o 
 -14   0   4       16.19       13.91      3.67 o 
 -13   0   4        0.78        0.21      2.59 o 
 -12   0   4      391.57      390.71     10.60 o 
 -11   0   4        8.18        8.58      1.51 o 
 -10   0   4      226.52      236.18      5.63 o 
  -9   0   4       14.95        8.06      1.19 o 
  -8   0   4      106.61       97.68      3.61 o 
  -7   0   4      318.85      303.53      6.46 o 
  -6   0   4       60.59       72.75      2.07 o 
  -5   0   4       70.24       59.99      2.57 o 
  -4   0   4      260.11      357.16      7.21 o 
  -3   0   4     9428.27     9513.39    210.53 o 
  -2   0   4     1003.36     1004.29     26.10 o 
  -1   0   4      665.40      666.59     17.50 o 
   0   0   4     1138.61     1138.78     25.46 o 
   1   0   4       21.27       26.29      1.46 o 
   2   0   4     1270.76     1349.67     42.69 o 
   3   0   4     3652.98     3760.81     96.28 o 
   4   0   4     6129.92     6527.58    443.75 o 
   5   0   4      109.50      139.76      4.45 o 
   6   0   4      618.63      535.11     15.60 o 
   7   0   4      111.10       85.46      2.61 o 
   8   0   4      481.58      529.26     11.60 o 
   9   0   4       83.11       90.73      3.37 o 
  10   0   4        0.67       -0.20      1.32 o 
  11   0   4      140.25      136.96      5.23 o 
  12   0   4       24.39       18.68      2.18 o 
  13   0   4        5.86        0.62      2.77 o 
 -14   1   4        9.06        9.71      2.53 o 
 -13   1   4       15.71       12.54      1.66 o 
 -12   1   4       15.38       10.93      1.40 o 
 -11   1   4       56.25       47.41      2.48 o 
 -10   1   4      127.82      124.33      2.71 o 
  -9   1   4       11.16        3.94      0.74 o 
  -8   1   4      295.61      284.31      4.61 o 
  -7   1   4        2.07        0.60      0.49 o 
  -6   1   4      307.79      292.17      4.76 o 
  -5   1   4      154.25      166.76      2.75 o 
  -4   1   4      108.90      100.26      1.93 o 
  -3   1   4       46.70       45.04      1.26 o 
  -2   1   4      272.71      300.80      5.55 o 
  -1   1   4      434.41      440.48      7.30 o 
   0   1   4      594.85      717.31     14.53 o 
   1   1   4      334.98      362.04      7.74 o 
   2   1   4      914.87      985.35     19.78 o 
   3   1   4     1018.34     1094.99     18.59 o 
   4   1   4       42.24       43.07      1.42 o 
   5   1   4      530.29      522.33     10.21 o 
   6   1   4        0.12       -0.09      0.57 o 
   7   1   4        9.89        5.01      0.75 o 
   8   1   4       50.71       44.17      1.94 o 
   9   1   4       67.60       55.25      2.05 o 
  10   1   4       35.89       35.61      2.27 o 
  11   1   4        2.34        1.42      1.24 o 
  12   1   4        0.00       -0.21      1.43 o 
  13   1   4        6.54        3.65      1.96 o 
 -14   2   4       23.38       23.48      2.78 o 
 -13   2   4        6.98        2.53      1.81 o 
 -12   2   4       43.87       38.05      2.29 o 
 -11   2   4       24.48       20.19      1.73 o 
 -10   2   4      104.06       96.99      2.74 o 
  -9   2   4        0.01       -0.12      0.78 o 
  -8   2   4        5.72        1.86      0.64 o 
  -7   2   4      119.37      105.70      2.17 o 
  -6   2   4        0.15        0.28      0.40 o 
  -5   2   4     1689.35     1695.14     23.97 o 
  -4   2   4      198.46      189.55      3.42 o 
  -3   2   4      173.53      138.65      2.60 o 
  -2   2   4        1.26        1.37      0.53 o 
  -1   2   4      375.94      386.35      6.06 o 
   0   2   4      272.20      304.31      5.05 o 
   1   2   4       96.31      127.84      2.68 o 
   2   2   4      244.54      225.66      3.94 o 
   3   2   4       93.71      111.90      2.17 o 
   4   2   4     1381.39     1434.02     29.84 o 
   5   2   4       96.55      106.24      3.06 o 
   6   2   4       10.47        8.09      0.92 o 
   7   2   4       15.42       12.50      0.98 o 
   8   2   4        3.53       -0.10      0.67 o 
   9   2   4      110.49      101.34      2.73 o 
  10   2   4      123.89      129.86      3.32 o 
  11   2   4        8.34        7.28      1.05 o 
  12   2   4        0.02       -0.17      1.14 o 
  13   2   4        0.22        3.43      1.86 o 
 -13   3   4        0.40       -0.28      1.84 o 
 -12   3   4        0.60       -0.19      1.28 o 
 -11   3   4        1.17       -0.17      1.15 o 
 -10   3   4       55.25       48.02      2.37 o 
  -9   3   4       99.52       90.09      3.05 o 
  -8   3   4       44.17       40.34      1.47 o 
  -7   3   4        1.70        2.23      0.65 o 
  -6   3   4      288.64      286.49      4.93 o 
  -5   3   4        9.80       10.15      0.76 o 
  -4   3   4       10.79        4.28      0.44 o 
  -3   3   4        8.68        0.94      0.40 o 
  -2   3   4      360.92      353.66      5.43 o 
  -1   3   4      427.89      409.07      6.20 o 
   0   3   4       36.53       36.67      1.05 o 
   1   3   4        0.06        0.15      0.57 o 
   2   3   4       16.83       15.37      0.81 o 
   3   3   4     1131.18     1260.23     26.24 o 
   4   3   4        1.14        0.85      0.78 o 
   5   3   4       30.60       38.67      1.76 o 
   6   3   4      541.73      556.35     10.19 o 
   7   3   4        0.39       -0.13      0.86 o 
   8   3   4        4.37        1.41      1.01 o 
   9   3   4       13.76        6.95      1.26 o 
  10   3   4        0.10       -0.22      1.49 o 
  11   3   4        3.78        5.10      1.84 o 
  12   3   4       12.23        8.69      2.15 o 
  13   3   4        3.18        7.12      2.63 o 
 -13   4   4       15.01        8.23      2.09 o 
 -12   4   4      108.31      135.56      3.98 o 
 -11   4   4        1.13        1.70      1.09 o 
 -10   4   4       30.69       28.93      1.59 o 
  -9   4   4       38.93       28.63      1.91 o 
  -8   4   4      928.26      947.81     14.48 o 
  -7   4   4      609.20      600.86      9.30 o 
  -6   4   4      106.72      123.49      2.42 o 
  -5   4   4      968.77      988.62     14.74 o 
  -4   4   4      124.88      122.20      2.74 o 
  -3   4   4     1378.86     1391.41     20.53 o 
  -2   4   4      210.30      241.60      3.89 o 
  -1   4   4     1565.76     1564.53     24.23 o 
   0   4   4     2606.34     2721.54     41.76 o 
   1   4   4       20.37       32.70      1.15 o 
   2   4   4     2574.49     2948.20     47.34 o 
   3   4   4      499.70      460.00      9.04 o 
   4   4   4      604.95      619.03     13.39 o 
   5   4   4       96.11      108.96      3.23 o 
   6   4   4      740.97      774.22     13.95 o 
   7   4   4      173.66      188.16      4.18 o 
   8   4   4      255.28      266.48      5.59 o 
   9   4   4       96.51      104.79      4.08 o 
  10   4   4        3.16        2.60      1.74 o 
  11   4   4       46.54       49.54      3.73 o 
  12   4   4       73.98       88.60      7.21 o 
  13   4   4       24.59       27.03      3.24 o 
 -13   5   4       10.40        5.71      2.10 o 
 -12   5   4        0.39       -0.26      1.71 o 
 -11   5   4       16.44       12.17      1.76 o 
 -10   5   4        0.44       -0.19      1.28 o 
  -9   5   4        0.04       -0.15      1.02 o 
  -8   5   4       74.38       59.68      1.96 o 
  -7   5   4      209.38      219.52      3.91 o 
  -6   5   4      631.14      643.44      9.88 o 
  -5   5   4       72.47       77.51      2.44 o 
  -4   5   4      121.49      151.39      2.96 o 
  -3   5   4      112.83      100.40      2.06 o 
  -2   5   4        5.06        3.64      0.55 o 
  -1   5   4     1310.68     1406.02     21.84 o 
   0   5   4      516.17      551.94      8.83 o 
   1   5   4      150.93      173.89      2.97 o 
   2   5   4        2.13        0.38      0.45 o 
   3   5   4       20.47       11.17      0.93 o 
   4   5   4        0.05       -0.12      0.83 o 
   5   5   4        1.12        0.07      1.13 o 
   6   5   4       32.45       27.04      1.76 o 
   7   5   4       81.70       70.75      2.50 o 
   8   5   4        2.72        0.92      1.17 o 
   9   5   4      136.92      129.06      4.90 o 
  10   5   4        8.01        5.64      1.92 o 
  11   5   4        0.06       -0.28      2.87 o 
  12   5   4       10.09       17.41      3.64 o 
 -12   6   4       31.45       27.74      4.81 o 
 -11   6   4       49.72       51.58      3.47 o 
 -10   6   4      199.66      199.37      4.81 o 
  -9   6   4       46.50       52.35      2.36 o 
  -8   6   4        6.04        3.56      1.08 o 
  -7   6   4       99.93       98.63      2.38 o 
  -6   6   4       63.55       49.48      1.87 o 
  -5   6   4      617.16      627.32     10.29 o 
  -4   6   4      235.09      235.65      4.25 o 
  -3   6   4        9.27        2.48      0.50 o 
  -2   6   4        0.07       -0.08      0.52 o 
  -1   6   4       39.59       30.79      1.22 o 
   0   6   4      410.49      396.25      6.01 o 
   1   6   4      270.92      248.99      4.15 o 
   2   6   4       89.01       79.09      1.96 o 
   3   6   4        6.20        4.38      0.64 o 
   4   6   4      374.26      370.63      7.30 o 
   5   6   4      156.80      140.87      4.66 o 
   6   6   4       67.79       63.91      2.54 o 
   7   6   4       63.54       70.07      2.66 o 
   8   6   4        0.74        1.57      1.57 o 
   9   6   4        1.15        0.36      1.77 o 
  10   6   4        8.38       11.00      2.43 o 
  11   6   4       67.15       81.11      5.21 o 
  12   6   4        1.11        1.54      2.63 o 
 -12   7   4        5.33        7.95      2.43 o 
 -11   7   4       25.40       24.34      2.25 o 
 -10   7   4       58.75       52.44      3.07 o 
  -9   7   4       13.15        8.57      1.52 o 
  -8   7   4       42.58       44.07      2.25 o 
  -7   7   4       71.08       59.66      2.26 o 
  -6   7   4        0.08       -0.19      1.24 o 
  -5   7   4       11.69        4.35      1.18 o 
  -4   7   4       36.46       23.31      1.26 o 
  -3   7   4      115.07      102.38      2.22 o 
  -2   7   4       27.33       21.43      1.19 o 
  -1   7   4       75.33       61.89      1.57 o 
   0   7   4      431.80      451.16      6.84 o 
   1   7   4      162.63      152.70      2.88 o 
   2   7   4       23.25       16.30      0.94 o 
   3   7   4       44.36       34.33      1.58 o 
   4   7   4        0.15       -0.12      0.77 o 
   5   7   4       45.19       33.96      1.36 o 
   6   7   4        3.68       -0.18      1.18 o 
   7   7   4        6.27        1.83      1.54 o 
   8   7   4       48.92       43.03      3.92 o 
   9   7   4       19.04       14.14      2.49 o 
  10   7   4        0.68       -0.33      2.20 o 
  11   7   4        0.93        0.11      2.84 o 
 -11   8   4       24.59       35.91      3.87 o 
 -10   8   4       25.16       24.61      2.38 o 
  -9   8   4       25.71       29.45      3.79 o 
  -8   8   4       35.14       38.19      2.85 o 
  -7   8   4        9.41       11.41      1.52 o 
  -6   8   4       54.89       56.20      2.39 o 
  -5   8   4      227.31      244.16      4.61 o 
  -4   8   4       20.60       12.30      1.02 o 
  -3   8   4      587.45      562.71      8.93 o 
  -2   8   4        3.31        2.19      0.71 o 
  -1   8   4      207.69      183.32      3.30 o 
   0   8   4       92.99       76.53      2.01 o 
   1   8   4      427.72      432.51      7.00 o 
   2   8   4      717.70      733.02     11.41 o 
   3   8   4     1023.27     1005.85     16.38 o 
   4   8   4      424.45      406.19      6.71 o 
   5   8   4       54.97       46.00      1.72 o 
   6   8   4      176.50      173.97      5.42 o 
   7   8   4       14.29       13.13      1.91 o 
   8   8   4       43.64       39.02      2.81 o 
   9   8   4       63.03       65.95      6.42 o 
  10   8   4       22.85       22.35      3.61 o 
  11   8   4       30.63       26.53      4.03 o 
 -10   9   4       41.65       38.55      5.32 o 
  -9   9   4        3.83        2.36      1.81 o 
  -8   9   4       64.34       60.97      3.91 o 
  -7   9   4       18.90       16.30      2.06 o 
  -6   9   4        3.54       -0.24      1.62 o 
  -5   9   4       12.35        5.15      1.27 o 
  -4   9   4       80.33       58.49      2.47 o 
  -3   9   4       94.19       85.87      2.08 o 
  -2   9   4       94.38       80.93      2.00 o 
  -1   9   4      215.65      202.68      3.63 o 
   0   9   4       27.24       23.33      1.63 o 
   1   9   4      139.72      134.72      2.91 o 
   2   9   4        8.77        2.73      1.00 o 
   3   9   4      437.01      425.33      8.05 o 
   4   9   4       36.31       37.28      1.97 o 
   5   9   4      190.55      176.17      5.40 o 
   6   9   4        0.31        0.68      0.97 o 
   7   9   4       18.02       15.02      2.11 o 
   8   9   4        2.18       -0.28      1.84 o 
   9   9   4       11.34        3.02      1.88 o 
  10   9   4        0.74       -0.53      3.52 o 
  -9  10   4        8.74        1.78      2.70 o 
  -8  10   4       13.96       11.32      4.09 o 
  -7  10   4       77.55       85.88      4.48 o 
  -6  10   4        0.13       -0.39      2.59 o 
  -5  10   4       31.79       24.46      1.88 o 
  -4  10   4       17.01        8.24      1.52 o 
  -3  10   4      244.56      257.29      5.24 o 
  -2  10   4       59.17       57.61      2.19 o 
  -1  10   4      390.16      388.94      7.32 o 
   0  10   4       12.83        9.92      1.11 o 
   1  10   4      110.17      106.66      2.89 o 
   2  10   4      129.14      137.91      3.84 o 
   3  10   4        1.59       -0.21      1.41 o 
   4  10   4       33.40       25.24      1.75 o 
   5  10   4      179.43      177.75      4.72 o 
   6  10   4       10.48       10.47      1.22 o 
   7  10   4       83.19       92.70      4.97 o 
   8  10   4        1.64        7.84      2.37 o 
   9  10   4       68.42       72.01      5.05 o 
  -8  11   4        1.22       -0.94      6.25 o 
  -7  11   4       11.68       10.88      2.10 o 
  -6  11   4        0.05       -0.30      2.03 o 
  -5  11   4       13.73        5.79      1.73 o 
  -4  11   4        2.14        0.48      1.19 o 
  -3  11   4        0.06       -0.19      1.25 o 
  -2  11   4       34.99       27.17      1.71 o 
  -1  11   4        0.27        0.74      1.08 o 
   0  11   4        7.80        6.30      1.19 o 
   1  11   4       27.79       18.25      1.57 o 
   2  11   4       22.55       15.31      1.71 o 
   3  11   4        4.67        0.40      1.29 o 
   4  11   4        0.90       -0.21      1.39 o 
   5  11   4       20.90       13.04      1.57 o 
   6  11   4        1.01        1.00      1.45 o 
   7  11   4        2.14        5.83      2.16 o 
   8  11   4       33.46       52.98      5.23 o 
  -6  12   4        1.94        7.20      2.59 o 
  -5  12   4      126.99      173.71      5.84 o 
  -4  12   4        0.16        4.41      1.45 o 
  -3  12   4      381.78      431.44     13.83 o 
  -2  12   4        0.64        0.95      1.50 o 
  -1  12   4      146.81      145.14      4.31 o 
   0  12   4       10.74        9.28      1.44 o 
   1  12   4       69.72       69.55      3.26 o 
   2  12   4       29.24       21.00      1.78 o 
   3  12   4        0.91       -0.23      1.52 o 
   4  12   4        1.41       -0.23      1.50 o 
   5  12   4        0.01       -0.28      1.90 o 
   6  12   4        0.04       -0.41      2.73 o 
  -4  13   4        0.54        2.15      2.40 o 
  -3  13   4       25.57       15.37      2.20 o 
  -2  13   4       21.21       18.44      2.12 o 
  -1  13   4        1.63        2.05      3.17 o 
   0  13   4        0.38       -0.29      1.91 o 
   1  13   4        1.96       -0.29      1.94 o 
   2  13   4        3.34       -0.26      1.76 o 
   3  13   4       47.88       54.30      4.18 o 
 -13   1   5        3.89        3.36      1.71 o 
 -12   1   5       25.09       25.76      2.19 o 
 -11   1   5        1.31        0.49      1.16 o 
 -10   1   5      277.94      283.40      5.64 o 
  -9   1   5      300.10      299.28      5.01 o 
  -8   1   5       43.20       41.62      2.33 o 
  -7   1   5        0.69       -0.09      0.58 o 
  -6   1   5      573.76      595.96      9.65 o 
  -5   1   5       44.22       22.16      1.06 o 
  -4   1   5       16.80       12.49      0.75 o 
  -3   1   5       42.55       21.94      1.05 o 
  -2   1   5      296.82      353.79      5.59 o 
  -1   1   5     2068.63     2161.09     36.39 o 
   0   1   5      455.14      505.25      9.54 o 
   1   1   5     1880.07     1992.87     36.26 o 
   2   1   5       18.83       12.02      0.94 o 
   3   1   5      634.79      637.18     11.92 o 
   4   1   5     1005.17      986.57     16.88 o 
   5   1   5      327.43      351.25      6.49 o 
   6   1   5      479.15      511.23      9.27 o 
   7   1   5        8.82        6.88      1.14 o 
   8   1   5        2.83       -0.17      1.12 o 
   9   1   5       14.96       13.43      1.74 o 
  10   1   5       14.70       12.89      1.69 o 
  11   1   5      138.03      140.84      4.74 o 
  12   1   5        4.73        4.87      2.17 o 
  13   1   5       11.59        6.86      3.14 o 
 -13   2   5        0.63        0.53      1.80 o 
 -12   2   5        9.70        6.33      1.37 o 
 -11   2   5        0.99       -0.17      1.16 o 
 -10   2   5        3.23       -0.14      0.96 o 
  -9   2   5       83.34       78.92      2.23 o 
  -8   2   5        0.70       -0.15      0.97 o 
  -7   2   5      187.06      172.94      3.05 o 
  -6   2   5       44.16       37.98      1.89 o 
  -5   2   5      204.55      218.55      4.00 o 
  -4   2   5      197.04      204.38      3.71 o 
  -3   2   5       50.58       52.92      1.61 o 
  -2   2   5      114.32       97.47      2.27 o 
  -1   2   5        1.18       -0.09      0.57 o 
   0   2   5      306.57      313.02      5.63 o 
   1   2   5      377.76      433.68      8.79 o 
   2   2   5      302.70      309.65      6.03 o 
   3   2   5       11.32        5.55      0.61 o 
   4   2   5      669.76      723.83     11.24 o 
   5   2   5      276.94      264.49      6.26 o 
   6   2   5       55.70       54.41      2.37 o 
   7   2   5       10.62        7.12      1.24 o 
   8   2   5        0.88       -0.18      1.18 o 
   9   2   5        1.85        2.08      3.38 o 
  10   2   5        2.78        1.25      1.88 o 
  11   2   5       34.62       33.32      3.40 o 
  12   2   5       11.83       10.46      2.56 o 
  13   2   5        9.10       11.21      2.80 o 
 -13   3   5        0.10       -0.29      1.94 o 
 -12   3   5       15.49       12.26      1.49 o 
 -11   3   5       11.53       10.18      1.34 o 
 -10   3   5      109.54      109.15      2.96 o 
  -9   3   5        7.84        4.11      0.92 o 
  -8   3   5      405.33      427.82      6.84 o 
  -7   3   5       35.85       41.94      1.91 o 
  -6   3   5      467.92      466.89      9.04 o 
  -5   3   5      939.68      922.47     15.66 o 
  -4   3   5       82.69       83.09      1.93 o 
  -3   3   5      327.35      299.73      5.42 o 
  -2   3   5       81.07       75.14      1.57 o 
  -1   3   5     1423.71     1511.90     22.96 o 
   0   3   5       30.57       31.28      1.46 o 
   1   3   5      963.82     1005.21     19.04 o 
   2   3   5      589.58      527.77      8.81 o 
   3   3   5       78.81       74.44      1.89 o 
   4   3   5      181.69      201.18      4.51 o 
   5   3   5       22.68       34.02      1.79 o 
   6   3   5      120.44      108.62      3.08 o 
   7   3   5       16.80       12.21      1.43 o 
   8   3   5       69.96       70.36      2.76 o 
   9   3   5       12.20       14.29      2.07 o 
  10   3   5       23.18       17.69      2.40 o 
  11   3   5       39.62       44.41      3.64 o 
  12   3   5        0.11        1.03      2.18 o 
 -13   4   5        3.22        1.45      1.99 o 
 -12   4   5       10.37        6.43      2.32 o 
 -11   4   5       19.60       22.31      2.39 o 
 -10   4   5       16.98       14.60      1.26 o 
  -9   4   5        3.10        1.26      1.03 o 
  -8   4   5        0.54       -0.12      0.77 o 
  -7   4   5       16.19       17.48      1.27 o 
  -6   4   5       80.98       77.35      2.48 o 
  -5   4   5       73.21       73.24      1.84 o 
  -4   4   5      104.89      101.39      2.18 o 
  -3   4   5        2.69       -0.10      0.64 o 
  -2   4   5        0.45       -0.06      0.43 o 
  -1   4   5       23.63       17.59      0.99 o 
   0   4   5       43.31       33.24      1.17 o 
   1   4   5      166.91      167.90      3.07 o 
   2   4   5      101.93      106.71      2.23 o 
   3   4   5        0.44        0.37      0.33 o 
   4   4   5      129.70      123.38      3.48 o 
   5   4   5       14.41       13.04      1.18 o 
   6   4   5        0.37       -0.16      1.04 o 
   7   4   5      200.36      209.05      5.00 o 
   8   4   5        1.46        0.28      1.95 o 
   9   4   5       13.74       11.05      2.13 o 
  10   4   5        8.75        8.77      1.91 o 
  11   4   5       13.84       11.22      2.54 o 
  12   4   5       23.38       13.37      3.10 o 
 -12   5   5        5.77        8.92      1.94 o 
 -11   5   5        4.47        0.96      1.46 o 
 -10   5   5       57.21       54.72      3.15 o 
  -9   5   5        0.11       -0.16      1.09 o 
  -8   5   5      208.13      203.64      3.99 o 
  -7   5   5        5.45        3.14      0.83 o 
  -6   5   5       61.24       46.14      2.30 o 
  -5   5   5      550.07      562.74      9.03 o 
  -4   5   5        2.11        4.47      0.76 o 
  -3   5   5     1152.49     1164.44     17.55 o 
  -2   5   5        1.99        1.55      0.52 o 
  -1   5   5     1137.60     1203.33     18.81 o 
   0   5   5      211.80      201.13      3.60 o 
   1   5   5      223.03      230.93      3.84 o 
   2   5   5       79.42       78.66      1.74 o 
   3   5   5       30.59       29.15      1.12 o 
   4   5   5      756.67      756.31     16.31 o 
   5   5   5        2.16        1.09      1.06 o 
   6   5   5      192.46      197.68      4.79 o 
   7   5   5        8.27        8.29      1.51 o 
   8   5   5      349.32      378.15     11.29 o 
   9   5   5       37.03       33.93      3.46 o 
  10   5   5      103.41      112.41      5.45 o 
  11   5   5        5.91        4.57      2.52 o 
  12   5   5        2.45       -0.40      2.66 o 
 -12   6   5        4.83       -0.29      1.93 o 
 -11   6   5        0.18       -0.26      1.73 o 
 -10   6   5       24.31       20.79      1.64 o 
  -9   6   5       10.39        7.68      1.30 o 
  -8   6   5      102.36      101.58      2.83 o 
  -7   6   5      129.28      122.05      2.66 o 
  -6   6   5       64.56       58.87      1.92 o 
  -5   6   5       20.09       13.42      1.08 o 
  -4   6   5        1.15       -0.11      0.72 o 
  -3   6   5      492.76      483.18      7.95 o 
  -2   6   5      103.74      110.58      2.37 o 
  -1   6   5       65.05       69.78      1.81 o 
   0   6   5      193.00      186.10      3.28 o 
   1   6   5      338.96      346.71      5.59 o 
   2   6   5      119.08      112.83      2.26 o 
   3   6   5        3.06        0.53      0.90 o 
   4   6   5       24.97       21.43      1.92 o 
   5   6   5       11.51        3.51      1.17 o 
   6   6   5       50.34       30.64      2.28 o 
   7   6   5        0.52       -0.27      1.82 o 
   8   6   5       52.19       59.08      4.15 o 
   9   6   5        4.37        3.73      2.22 o 
  10   6   5       33.69       31.46      8.48 o 
  11   6   5        4.49        5.09      3.01 o 
 -11   7   5        0.01        1.20      2.38 o 
 -10   7   5        5.42        8.69      1.72 o 
  -9   7   5       45.56       44.55      3.87 o 
  -8   7   5       79.08       83.42      2.84 o 
  -7   7   5      230.81      233.38      5.03 o 
  -6   7   5        2.37       -0.14      0.91 o 
  -5   7   5        5.64        2.54      1.07 o 
  -4   7   5        5.33        1.95      0.83 o 
  -3   7   5      947.54      966.68     17.83 o 
  -2   7   5       65.56       58.76      2.33 o 
  -1   7   5     1085.36     1078.49     16.20 o 
   0   7   5      217.30      208.16      3.70 o 
   1   7   5       16.28       11.52      0.87 o 
   2   7   5       10.13        4.55      0.99 o 
   3   7   5       49.98       52.35      2.38 o 
   4   7   5      202.20      195.65      4.06 o 
   5   7   5        3.51        5.50      1.39 o 
   6   7   5      370.83      360.20      9.78 o 
   7   7   5        6.00        0.14      1.87 o 
   8   7   5       16.37       18.12      3.32 o 
   9   7   5        0.10       -0.33      2.25 o 
  10   7   5        2.99        2.27      4.02 o 
  11   7   5       10.25       12.86      3.60 o 
 -11   8   5        8.14        7.70      4.56 o 
 -10   8   5        8.41       13.52      2.27 o 
  -9   8   5       25.11       17.58      2.16 o 
  -8   8   5        0.32       -0.18      1.45 o 
  -7   8   5      248.00      248.63     14.45 o 
  -6   8   5       42.21       35.85      2.65 o 
  -5   8   5        8.36        2.89      1.18 o 
  -4   8   5      117.45      118.82      2.80 o 
  -3   8   5       14.54       12.89      1.03 o 
  -2   8   5        0.07       -0.36      3.15 o 
  -1   8   5       22.78       16.91      1.14 o 
   0   8   5      151.67      150.16      3.03 o 
   1   8   5       48.67       48.51      2.71 o 
   2   8   5        0.13        4.65      1.11 o 
   3   8   5      261.34      298.68      5.80 o 
   4   8   5        0.36        1.80      0.77 o 
   5   8   5        3.01        1.04      1.68 o 
   6   8   5        5.62        1.38      2.02 o 
   7   8   5       42.45       49.76      6.14 o 
   8   8   5        0.05       -0.13      1.92 o 
   9   8   5       15.46       17.67      3.30 o 
  10   8   5        0.04        1.44      5.88 o 
 -10   9   5      120.69      150.90      6.05 o 
  -9   9   5        0.33        0.69      2.02 o 
  -8   9   5       99.13      103.37      4.07 o 
  -7   9   5        8.80        6.09      1.88 o 
  -6   9   5       84.02       84.82      4.05 o 
  -5   9   5       95.02      103.31      3.84 o 
  -4   9   5      130.20      113.39      3.55 o 
  -3   9   5       72.46       65.62      2.17 o 
  -2   9   5        7.84        2.38      0.97 o 
  -1   9   5      368.81      370.83      6.50 o 
   0   9   5        0.74       -0.14      0.96 o 
   1   9   5       91.55       83.33      2.58 o 
   2   9   5        1.85        0.00      1.00 o 
   3   9   5        0.62        1.38      1.01 o 
   4   9   5      667.35      698.40     12.46 o 
   5   9   5        1.62       13.29      2.35 o 
   6   9   5      663.61      745.15     22.11 o 
   7   9   5       27.08       40.08      4.40 o 
   8   9   5       89.28      101.18      4.90 o 
   9   9   5        8.36       11.09      3.20 o 
  -9  10   5        2.88       -0.39      2.61 o 
  -8  10   5        6.39        2.68      2.50 o 
  -7  10   5        0.15       -0.35      2.34 o 
  -6  10   5       10.37        5.38      2.00 o 
  -5  10   5        0.57       -0.27      1.78 o 
  -4  10   5       15.27       11.29      1.63 o 
  -3  10   5       21.64       15.09      1.43 o 
  -2  10   5        0.00       -0.16      1.05 o 
  -1  10   5       23.77       15.39      1.32 o 
   0  10   5        0.33       -0.17      1.13 o 
   1  10   5        1.80       -0.15      1.02 o 
   2  10   5        4.13       -0.16      1.09 o 
   3  10   5        1.95       -0.18      1.22 o 
   4  10   5       54.68       52.37      2.52 o 
   5  10   5       38.55       36.80      2.49 o 
   6  10   5      135.61      151.77      6.94 o 
   7  10   5       48.72       51.67      5.14 o 
   8  10   5       11.64       14.50      2.87 o 
  -7  11   5       26.58       23.15      3.46 o 
  -6  11   5       47.21       50.19      4.13 o 
  -5  11   5      105.21      106.85      4.22 o 
  -4  11   5        1.43       -0.25      1.65 o 
  -3  11   5      162.75      188.22      6.18 o 
  -2  11   5        9.74        7.66      1.36 o 
  -1  11   5       23.31       20.14      1.68 o 
   0  11   5        9.53        4.25      1.23 o 
   1  11   5      151.89      152.13      3.77 o 
   2  11   5      140.75      137.58      4.16 o 
   3  11   5        6.97        3.60      1.87 o 
   4  11   5       23.16       18.14      1.57 o 
   5  11   5        4.08        2.49      1.44 o 
   6  11   5       43.58       49.61      4.37 o 
   7  11   5       74.64       90.96      6.03 o 
  -5  12   5       17.85       13.34      2.28 o 
  -4  12   5        0.66        0.56      2.09 o 
  -3  12   5       48.97       45.10      3.59 o 
  -2  12   5        0.77       -0.26      1.72 o 
  -1  12   5        1.26       -0.23      1.56 o 
   0  12   5        1.67       -0.21      1.43 o 
   1  12   5       20.94       14.44      1.70 o 
   2  12   5        6.35        3.83      1.63 o 
   3  12   5        1.34        0.36      1.69 o 
   4  12   5        1.15       -0.29      1.96 o 
   5  12   5        8.13        8.63      3.11 o 
  -2  13   5        0.58       -0.32      2.14 o 
  -1  13   5       87.96       98.48      5.65 o 
   0  13   5        6.08        2.93      1.85 o 
   1  13   5       22.40       15.63      2.03 o 
 -13   0   6       27.87       22.41      3.38 o 
 -12   0   6       28.22       45.39      3.78 o 
 -11   0   6       91.57       69.38      3.74 o 
 -10   0   6      219.97      222.84      9.33 o 
  -9   0   6        1.86        2.48      1.14 o 
  -8   0   6      254.04      274.07      6.03 o 
  -7   0   6       44.39       43.05      2.03 o 
  -6   0   6      598.83      602.90     12.97 o 
  -5   0   6      409.70      407.73      8.87 o 
  -4   0   6      525.48      538.03     13.13 o 
  -3   0   6      231.19      191.30      5.14 o 
  -2   0   6     2860.34     3400.66     69.63 o 
  -1   0   6      185.20      147.35      3.93 o 
   0   0   6      214.35      249.86      6.14 o 
   1   0   6       91.06       81.33      2.60 o 
   2   0   6       51.85       51.80      3.00 o 
   3   0   6      183.70      183.76      6.86 o 
   4   0   6       12.28        4.32      0.96 o 
   5   0   6        0.02       -0.20      1.31 o 
   6   0   6     1656.39     1740.82     45.16 o 
   7   0   6      534.04      583.41     15.91 o 
   8   0   6     1402.64     1549.72     41.35 o 
   9   0   6       94.27       93.93      6.19 o 
  10   0   6      115.93      132.77      6.94 o 
  11   0   6       13.92       15.72      2.52 o 
  12   0   6        0.96        0.88      2.39 o 
 -13   1   6        1.37        3.34      1.83 o 
 -12   1   6       84.73       92.83      3.46 o 
 -11   1   6        0.03       -0.16      1.10 o 
 -10   1   6       26.74       21.96      1.35 o 
  -9   1   6      185.83      187.90      4.45 o 
  -8   1   6       55.86       46.36      1.65 o 
  -7   1   6        6.97        2.79      1.00 o 
  -6   1   6        3.41        0.27      1.02 o 
  -5   1   6      454.88      490.95      8.64 o 
  -4   1   6      142.90      153.90      3.13 o 
  -3   1   6      280.13      290.99      5.74 o 
  -2   1   6       42.59       28.73      1.13 o 
  -1   1   6      272.86      286.73      5.26 o 
   0   1   6       42.19       38.90      1.39 o 
   1   1   6      196.35      205.57      4.27 o 
   2   1   6      316.24      369.37      7.90 o 
   3   1   6      178.16      190.59      4.07 o 
   4   1   6        8.07        4.35      0.72 o 
   5   1   6      701.08      686.20     12.92 o 
   6   1   6       24.55       26.89      1.59 o 
   7   1   6       13.39       14.05      1.15 o 
   8   1   6      196.06      210.93      5.78 o 
   9   1   6       28.64       21.76      1.69 o 
  10   1   6       40.35       34.74      2.13 o 
  11   1   6       71.98       72.02      3.45 o 
  12   1   6        0.41       -0.34      2.29 o 
 -13   2   6       17.27       16.34      2.32 o 
 -12   2   6        0.23        0.48      1.57 o 
 -11   2   6        8.61        8.04      1.33 o 
 -10   2   6        1.07        1.25      1.02 o 
  -9   2   6       40.72       46.53      1.66 o 
  -8   2   6       23.69       19.84      1.64 o 
  -7   2   6      264.16      267.66      5.66 o 
  -6   2   6        7.87        2.24      0.94 o 
  -5   2   6      479.63      532.58      9.34 o 
  -4   2   6      159.02      149.91      3.11 o 
  -3   2   6      444.93      459.48      8.03 o 
  -2   2   6       34.03       36.42      1.92 o 
  -1   2   6      491.97      429.35      7.86 o 
   0   2   6      113.29       95.73      2.43 o 
   1   2   6      795.44      773.75     15.81 o 
   2   2   6        1.29        4.57      0.67 o 
   3   2   6       12.61       13.69      1.19 o 
   4   2   6      112.12      121.64      2.41 o 
   5   2   6       51.84       55.13      2.18 o 
   6   2   6      400.49      399.45      7.66 o 
   7   2   6       24.74       19.58      1.58 o 
   8   2   6       69.97       68.82      3.30 o 
   9   2   6       24.10       16.01      2.19 o 
  10   2   6       58.64       60.13      3.98 o 
  11   2   6       84.76       93.17      5.08 o 
  12   2   6        5.00        2.94      2.52 o 
 -13   3   6        1.56       -0.15      2.30 o 
 -12   3   6        0.62       -0.25      1.68 o 
 -11   3   6       35.05       27.38      2.29 o 
 -10   3   6        0.09        2.05      0.94 o 
  -9   3   6      176.52      169.34      3.73 o 
  -8   3   6      527.63      550.45      9.90 o 
  -7   3   6       87.00       91.80      2.85 o 
  -6   3   6       50.06       51.87      1.76 o 
  -5   3   6       46.69       42.41      1.55 o 
  -4   3   6        7.24        3.73      0.68 o 
  -3   3   6      156.02      143.21      3.03 o 
  -2   3   6       17.22       18.23      1.54 o 
  -1   3   6       13.31        9.51      0.78 o 
   0   3   6      182.67      175.78      3.57 o 
   1   3   6       61.28       56.44      1.69 o 
   2   3   6       62.56       57.83      1.70 o 
   3   3   6       85.20       84.40      2.04 o 
   4   3   6        0.57       -0.13      0.84 o 
   5   3   6        5.82        2.40      1.00 o 
   6   3   6       27.28       27.10      2.08 o 
   7   3   6       43.98       28.39      2.05 o 
   8   3   6        0.28       -0.28      1.86 o 
   9   3   6        7.09        3.10      2.02 o 
  10   3   6        6.12        8.68      2.28 o 
  11   3   6        4.07        4.79      2.25 o 
  12   3   6       32.78       29.25      5.30 o 
 -12   4   6       11.04        9.82      1.93 o 
 -11   4   6       93.61       90.10      3.02 o 
 -10   4   6       63.05       79.24      2.49 o 
  -9   4   6       68.85       83.02      2.90 o 
  -8   4   6       91.39       87.13      3.32 o 
  -7   4   6        3.86        5.34      1.06 o 
  -6   4   6     2791.43     2994.68     52.30 o 
  -5   4   6       93.76      104.48      2.92 o 
  -4   4   6      212.31      203.91      3.87 o 
  -3   4   6      551.85      559.99      9.81 o 
  -2   4   6        0.29       -0.10      0.67 o 
  -1   4   6      864.95      845.76     13.41 o 
   0   4   6      203.11      216.53      3.84 o 
   1   4   6      737.39      739.80     12.55 o 
   2   4   6      531.66      549.25      9.28 o 
   3   4   6      139.71      147.81      3.25 o 
   4   4   6      142.11      149.40      3.79 o 
   5   4   6        6.41        1.28      1.36 o 
   6   4   6       71.50       70.90      2.89 o 
   7   4   6        6.49        5.93      1.67 o 
   8   4   6       61.97       64.40      4.05 o 
   9   4   6        0.17       -0.31      2.04 o 
  10   4   6      151.30      176.74      6.85 o 
  11   4   6       21.34       21.77      3.24 o 
 -12   5   6        0.22        1.28      2.62 o 
 -11   5   6        2.95       -0.28      1.86 o 
 -10   5   6        0.00       -0.18      1.22 o 
  -9   5   6        0.28       -0.12      0.80 o 
  -8   5   6        3.66       -0.24      1.61 o 
  -7   5   6        7.70        2.60      1.16 o 
  -6   5   6       51.48       47.96      2.19 o 
  -5   5   6      686.69      727.36     13.38 o 
  -4   5   6      934.57      973.27     17.51 o 
  -3   5   6      190.42      191.91      3.53 o 
  -2   5   6      336.95      322.93      5.50 o 
  -1   5   6       36.83       29.32      1.34 o 
   0   5   6      175.01      176.48      3.33 o 
   1   5   6       10.76        8.83      0.72 o 
   2   5   6        2.91        0.74      0.62 o 
   3   5   6       16.61       10.10      0.99 o 
   4   5   6       40.58       32.21      1.99 o 
   5   5   6        7.12       -0.18      1.20 o 
   6   5   6        5.85       -0.22      1.43 o 
   7   5   6        1.47       -0.30      2.01 o 
   8   5   6        9.01        5.12      2.12 o 
   9   5   6       47.38       29.71      2.89 o 
  10   5   6       10.67       11.50      3.52 o 
  11   5   6        7.67        4.00      2.65 o 
 -11   6   6        4.47        2.21      1.86 o 
 -10   6   6       64.67       63.09      2.60 o 
  -9   6   6        0.07       -0.15      0.98 o 
  -8   6   6      116.43      116.39      3.02 o 
  -7   6   6       25.99       23.71      1.31 o 
  -6   6   6       80.20       79.85      2.15 o 
  -5   6   6        3.56        0.25      0.79 o 
  -4   6   6      263.66      254.32      5.01 o 
  -3   6   6       36.58       31.38      1.42 o 
  -2   6   6      253.46      257.15      4.62 o 
  -1   6   6       11.88        7.66      0.87 o 
   0   6   6      374.35      368.87      6.31 o 
   1   6   6      721.72      715.11     10.90 o 
   2   6   6       15.67       12.14      0.91 o 
   3   6   6       56.70       45.50      1.82 o 
   4   6   6       98.64       99.71      3.17 o 
   5   6   6       83.30       79.53      3.21 o 
   6   6   6        6.73        6.68      1.64 o 
   7   6   6        0.08       -0.30      2.00 o 
   8   6   6       26.53       31.76      3.35 o 
   9   6   6       30.07       21.88      2.74 o 
  10   6   6       10.18       13.21      3.33 o 
  11   6   6        1.74        3.63      2.73 o 
 -11   7   6        3.12        0.53      4.96 o 
 -10   7   6        1.40        2.81      2.86 o 
  -9   7   6        8.42        8.18      2.37 o 
  -8   7   6        0.33        0.89      1.10 o 
  -7   7   6        0.00       -0.15      1.03 o 
  -6   7   6        1.10       -0.15      1.03 o 
  -5   7   6        3.55       -0.18      1.22 o 
  -4   7   6        8.13        2.34      0.94 o 
  -3   7   6        0.00       -0.11      0.73 o 
  -2   7   6        9.76        7.37      0.86 o 
  -1   7   6       10.84        8.93      0.99 o 
   0   7   6      640.61      646.39     10.00 o 
   1   7   6      350.62      360.75      5.92 o 
   2   7   6        7.68        8.13      1.02 o 
   3   7   6       21.85       17.70      1.34 o 
   4   7   6       42.63       30.25      2.91 o 
   5   7   6       48.73       40.12      3.14 o 
   6   7   6       49.36       42.37      4.47 o 
   7   7   6       10.41        3.20      2.18 o 
   8   7   6        0.78        1.12      2.25 o 
   9   7   6        0.05       -0.39      2.59 o 
  10   7   6       42.60       32.01      7.80 o 
 -10   8   6      147.09      192.90      8.40 o 
  -9   8   6       41.13       51.65      5.31 o 
  -8   8   6       43.20       46.41      2.71 o 
  -7   8   6       87.93      103.20      3.59 o 
  -6   8   6       59.08       55.53      3.01 o 
  -5   8   6       42.63       45.97      2.79 o 
  -4   8   6       74.39       74.54      2.63 o 
  -3   8   6      102.27      105.81      2.76 o 
  -2   8   6       57.88       50.25      2.20 o 
  -1   8   6      354.88      341.36      6.32 o 
   0   8   6      211.68      212.39      4.13 o 
   1   8   6      605.86      599.54      9.90 o 
   2   8   6      104.98      121.24      3.08 o 
   3   8   6     1566.98     1583.68     31.21 o 
   4   8   6       48.43       71.97      5.28 o 
   5   8   6      241.25      250.67      8.82 o 
   6   8   6      103.38      125.26      6.35 o 
   7   8   6       16.88       10.44      2.43 o 
   8   8   6       60.97       71.00      4.40 o 
   9   8   6        4.46        4.75      2.79 o 
  -9   9   6       16.90       16.32      2.39 o 
  -8   9   6       47.37       56.40      3.99 o 
  -7   9   6        2.08       -0.31      2.08 o 
  -6   9   6        2.75       -0.02      1.77 o 
  -5   9   6        8.68        3.40      1.78 o 
  -4   9   6       11.94       10.68      1.54 o 
  -3   9   6        8.27        6.28      1.04 o 
  -2   9   6        4.03        1.22      1.07 o 
  -1   9   6        1.36       -0.16      1.07 o 
   0   9   6      268.55      243.56      5.01 o 
   1   9   6       15.45       13.76      1.40 o 
   2   9   6        2.55        2.36      1.21 o 
   3   9   6        0.07        0.31      1.44 o 
   4   9   6      234.73      214.25      6.98 o 
   5   9   6       53.91       74.58      5.07 o 
   6   9   6       65.62       79.33      5.15 o 
   7   9   6        1.13        3.85      2.39 o 
   8   9   6        0.58        1.82      2.34 o 
  -8  10   6       62.37       74.04      4.62 o 
  -7  10   6        2.55       -0.36      2.40 o 
  -6  10   6       73.98       76.62      5.42 o 
  -5  10   6       36.12       27.03      2.27 o 
  -4  10   6       50.10       44.16      2.95 o 
  -3  10   6       15.84       11.92      1.31 o 
  -2  10   6        0.10       -0.19      1.30 o 
  -1  10   6       13.24        9.05      1.31 o 
   0  10   6       14.31        8.66      1.33 o 
   1  10   6      137.35      136.91      3.66 o 
   2  10   6       12.09        8.94      1.75 o 
   3  10   6       96.61       99.61      3.67 o 
   4  10   6       12.48       15.75      1.69 o 
   5  10   6        2.99       -0.47      3.15 o 
   6  10   6       14.35        6.67      2.79 o 
   7  10   6        3.99       -0.11      2.73 o 
  -6  11   6        2.82        1.18      2.22 o 
  -5  11   6        6.00        3.99      2.04 o 
  -4  11   6       22.85       22.69      2.32 o 
  -3  11   6       12.54       12.49      1.89 o 
  -2  11   6        0.04        2.09      1.43 o 
  -1  11   6        0.42       -0.07      1.48 o 
   0  11   6        3.09        1.05      1.40 o 
   1  11   6       10.62        7.80      1.52 o 
   2  11   6        7.89        4.86      1.60 o 
   3  11   6        2.72        2.80      1.63 o 
   4  11   6        1.82       -0.24      1.58 o 
   5  11   6        0.17       -0.38      2.52 o 
  -4  12   6        1.93        5.40      2.54 o 
  -3  12   6       91.92      119.73      7.57 o 
  -2  12   6        2.17        2.52      1.98 o 
  -1  12   6      225.60      276.55      7.70 o 
   0  12   6       27.97       27.74      3.13 o 
   1  12   6      116.69      133.69      5.12 o 
   2  12   6       22.58       19.48      2.49 o 
   3  12   6       53.82       65.78      5.07 o 
 -12   1   7       80.07       96.16      4.72 o 
 -11   1   7       48.39       55.56      2.86 o 
 -10   1   7       85.28       90.57      2.30 o 
  -9   1   7       28.70       24.16      1.85 o 
  -8   1   7      439.24      452.43     10.55 o 
  -7   1   7      101.07       97.96      2.51 o 
  -6   1   7       44.22       38.15      2.66 o 
  -5   1   7        0.02        0.14      0.71 o 
  -4   1   7      125.61      111.45      2.87 o 
  -3   1   7      273.33      253.57      5.23 o 
  -2   1   7       37.36       36.39      1.27 o 
  -1   1   7      334.79      351.50      5.72 o 
   0   1   7       61.50       68.45      1.79 o 
   1   1   7      484.24      522.37     10.00 o 
   2   1   7       92.98       88.54      2.77 o 
   3   1   7      693.63      674.58     12.80 o 
   4   1   7       44.57       44.30      1.94 o 
   5   1   7     1345.07     1364.37     35.11 o 
   6   1   7       59.82       67.39      2.49 o 
   7   1   7       68.13       77.05      2.30 o 
   8   1   7        4.04        1.92      0.76 o 
   9   1   7      247.71      243.65      6.86 o 
  10   1   7       11.17        9.42      2.63 o 
  11   1   7       49.68       46.19      4.23 o 
 -12   2   7       51.87       64.50      4.48 o 
 -11   2   7       83.26       86.43      3.80 o 
 -10   2   7        7.31       11.60      1.59 o 
  -9   2   7      136.43      122.50      4.03 o 
  -8   2   7       37.65       42.94      2.13 o 
  -7   2   7        0.03        0.04      0.81 o 
  -6   2   7      107.88       99.42      2.79 o 
  -5   2   7       38.64       28.63      1.56 o 
  -4   2   7        0.06       -0.10      0.67 o 
  -3   2   7        3.92        1.61      0.80 o 
  -2   2   7       20.02       16.71      1.25 o 
  -1   2   7       29.65       28.11      1.33 o 
   0   2   7      127.26      120.06      3.23 o 
   1   2   7        9.51        6.13      0.91 o 
   2   2   7      420.62      420.89      8.24 o 
   3   2   7      624.30      638.80     12.18 o 
   4   2   7       34.57       38.33      1.69 o 
   5   2   7      241.91      239.51      4.26 o 
   6   2   7        9.61        4.65      1.10 o 
   7   2   7       42.74       32.82      2.42 o 
   8   2   7        3.24        1.62      1.58 o 
   9   2   7       14.40       11.68      2.90 o 
  10   2   7        3.59       -0.30      1.97 o 
  11   2   7       43.37       27.28      3.47 o 
 -12   3   7       29.62       25.03      3.20 o 
 -11   3   7       28.53       25.05      2.41 o 
 -10   3   7      107.40      132.27      5.95 o 
  -9   3   7      178.49      165.67      5.37 o 
  -8   3   7       11.29       11.04      1.39 o 
  -7   3   7       74.02       62.81      2.58 o 
  -6   3   7       14.04       11.07      1.18 o 
  -5   3   7        7.77        4.47      1.03 o 
  -4   3   7      416.20      406.73      7.37 o 
  -3   3   7      350.50      340.23      6.31 o 
  -2   3   7       17.71       15.18      1.18 o 
  -1   3   7        4.02        4.46      0.82 o 
   0   3   7      196.88      189.65      4.53 o 
   1   3   7      134.91      128.18      3.11 o 
   2   3   7      624.76      641.88     11.55 o 
   3   3   7      697.86      698.05     11.74 o 
   4   3   7      304.93      298.48      5.09 o 
   5   3   7        3.24        0.70      1.08 o 
   6   3   7       52.47       65.90      2.58 o 
   7   3   7       14.23        9.15      2.03 o 
   8   3   7       23.24       17.74      2.03 o 
   9   3   7        2.84        1.03      1.96 o 
  10   3   7       41.87       49.65      4.43 o 
  11   3   7        0.19       -0.45      6.13 o 
 -11   4   7       11.95        5.35      2.20 o 
 -10   4   7        8.07        4.25      1.87 o 
  -9   4   7       14.72       18.13      1.92 o 
  -8   4   7      122.76      119.60      3.90 o 
  -7   4   7        0.83        0.04      1.40 o 
  -6   4   7      301.56      337.38      9.07 o 
  -5   4   7      442.02      457.04      7.87 o 
  -4   4   7       82.25       83.63      3.01 o 
  -3   4   7      273.05      287.93      5.52 o 
  -2   4   7       80.21       81.08      2.59 o 
  -1   4   7      659.70      663.61     10.65 o 
   0   4   7       44.19       33.89      1.83 o 
   1   4   7       91.60       87.49      2.30 o 
   2   4   7        5.21        0.39      0.73 o 
   3   4   7       52.26       42.86      2.06 o 
   4   4   7       12.95       10.80      1.25 o 
   5   4   7        0.27       -0.21      1.42 o 
   6   4   7        0.00       -0.21      1.41 o 
   7   4   7       28.51       15.23      1.95 o 
   8   4   7        1.24       -0.30      2.03 o 
   9   4   7        0.92       -0.32      2.15 o 
  10   4   7        0.55       -0.32      2.38 o 
  11   4   7        4.72        5.03      3.51 o 
 -11   5   7        0.05       -0.69      4.58 o 
 -10   5   7       38.33       37.94      3.06 o 
  -9   5   7        8.20        2.53      1.79 o 
  -8   5   7       96.42       97.61      4.02 o 
  -7   5   7        7.71        4.17      2.10 o 
  -6   5   7       87.51       78.20      3.10 o 
  -5   5   7      770.48      822.88     15.12 o 
  -4   5   7      900.30     1009.83     16.46 o 
  -3   5   7      793.82      832.50     15.46 o 
  -2   5   7      910.27      953.35     15.16 o 
  -1   5   7      239.49      243.40      4.42 o 
   0   5   7       87.17       77.45      2.10 o 
   1   5   7      802.12      831.49     13.31 o 
   2   5   7        0.00       -0.05      0.77 o 
   3   5   7      203.26      215.48      4.16 o 
   4   5   7        1.09        0.72      1.70 o 
   5   5   7       69.21       65.06      2.65 o 
   6   5   7       12.01        6.78      1.67 o 
   7   5   7       11.46        7.86      2.29 o 
   8   5   7       13.83       14.50      2.51 o 
   9   5   7       13.95        8.99      2.56 o 
  10   5   7        0.10       -0.46      3.43 o 
 -11   6   7        1.52       -0.48      3.22 o 
 -10   6   7       10.96        8.57      3.03 o 
  -9   6   7        6.03        6.32      2.32 o 
  -8   6   7       22.06       19.92      2.39 o 
  -7   6   7       12.79       14.42      2.04 o 
  -6   6   7      111.90      119.10      4.43 o 
  -5   6   7      228.71      238.61      5.77 o 
  -4   6   7       25.13       17.99      1.70 o 
  -3   6   7      137.30      145.09      2.98 o 
  -2   6   7      819.84      850.08     13.64 o 
  -1   6   7        9.30       10.81      1.15 o 
   0   6   7      166.79      155.29      3.78 o 
   1   6   7      251.89      241.67      4.50 o 
   2   6   7      150.58      145.16      3.06 o 
   3   6   7        7.32        4.15      0.91 o 
   4   6   7        3.45        0.52      1.38 o 
   5   6   7       33.95       28.84      2.21 o 
   6   6   7        3.71        1.60      2.63 o 
   7   6   7      168.00      159.37      6.48 o 
   8   6   7        1.33        7.26      2.46 o 
   9   6   7       32.68       34.01      4.57 o 
  10   6   7        0.60        2.57      3.34 o 
 -10   7   7        8.71        4.21      2.76 o 
  -9   7   7        0.64        8.51      5.16 o 
  -8   7   7       19.50       14.43      3.56 o 
  -7   7   7       21.66       20.51      2.75 o 
  -6   7   7       51.38       49.66      3.81 o 
  -5   7   7       44.87       40.07      2.81 o 
  -4   7   7        5.20        0.21      1.48 o 
  -3   7   7       24.80       18.80      1.23 o 
  -2   7   7      112.13      106.69      2.73 o 
  -1   7   7       81.39       80.98      2.46 o 
   0   7   7       82.14       72.69      2.35 o 
   1   7   7       43.68       32.86      1.99 o 
   2   7   7       71.64       54.82      2.31 o 
   3   7   7        2.31       -0.20      1.35 o 
   4   7   7      161.83      140.61      5.42 o 
   5   7   7       72.69       72.86      5.66 o 
   6   7   7      221.30      223.71      7.89 o 
   7   7   7       11.85        7.07      2.53 o 
   8   7   7      162.33      174.46      7.53 o 
   9   7   7        2.95        1.08      2.58 o 
  -9   8   7        4.90       10.37      2.86 o 
  -8   8   7        7.25        6.88      2.57 o 
  -7   8   7        2.87        1.50      2.42 o 
  -6   8   7        3.17        1.25      1.00 o 
  -5   8   7       37.80       32.43      2.31 o 
  -4   8   7       12.50        7.12      1.27 o 
  -3   8   7        8.80        3.23      1.25 o 
  -2   8   7        3.96        2.63      1.01 o 
  -1   8   7       56.50       56.77      2.21 o 
   0   8   7        8.23        6.94      1.20 o 
   1   8   7        0.99       -0.17      1.10 o 
   2   8   7        6.34        3.85      1.20 o 
   3   8   7       10.31        3.85      1.79 o 
   4   8   7       94.17      113.52      4.54 o 
   5   8   7        2.30        6.25      2.22 o 
   6   8   7        7.78        6.53      2.41 o 
   7   8   7       10.95       10.78      2.26 o 
   8   8   7        9.92       14.35      3.92 o 
  -8   9   7       38.17       53.83      5.53 o 
  -7   9   7        9.94       12.49      2.86 o 
  -6   9   7       67.57       70.86      5.38 o 
  -5   9   7       67.90       69.85      4.28 o 
  -4   9   7       56.82       62.45      3.25 o 
  -3   9   7      145.23      163.16      4.87 o 
  -2   9   7      120.39      119.83      4.14 o 
  -1   9   7      184.21      206.69      4.93 o 
   0   9   7      121.19      114.38      3.30 o 
   1   9   7      120.83      135.84      3.57 o 
   2   9   7        3.82        1.48      1.26 o 
   3   9   7       27.05       29.16      2.26 o 
   4   9   7       69.87       70.74      6.32 o 
   5   9   7      138.02      152.14      6.87 o 
   6   9   7      107.42      130.45      6.65 o 
   7   9   7       48.90       61.31      5.28 o 
  -7  10   7       13.85       12.42      4.31 o 
  -6  10   7       39.88       40.57      4.65 o 
  -5  10   7        4.10        1.60      2.43 o 
  -4  10   7       14.86       15.98      2.04 o 
  -3  10   7       13.75        8.48      1.74 o 
  -2  10   7        1.72       -0.19      1.26 o 
  -1  10   7        1.78        0.64      1.32 o 
   0  10   7        0.14        1.49      1.33 o 
   1  10   7        0.02       -0.21      1.39 o 
   2  10   7       10.76        6.90      1.54 o 
   3  10   7        2.70        0.02      1.60 o 
   4  10   7       28.76       22.43      3.56 o 
   5  10   7        5.76        4.34      2.66 o 
   6  10   7        6.22        5.42      3.18 o 
  -4  11   7      104.44      141.55      5.61 o 
  -3  11   7       72.81       54.76      4.63 o 
  -2  11   7       26.61       23.63      2.69 o 
  -1  11   7       47.48       43.42      4.11 o 
   0  11   7        1.58        2.80      1.80 o 
   1  11   7        4.04        3.31      1.88 o 
   2  11   7        1.12       -0.25      1.68 o 
   3  11   7       47.01       54.66      6.71 o 
   4  11   7       21.31       18.60      3.67 o 
 -11   0   8        4.36        2.15      4.24 o 
 -10   0   8        1.97        0.92      3.67 o 
  -9   0   8       73.69       51.01      5.33 o 
  -8   0   8       64.05       60.73      5.33 o 
  -7   0   8       54.97       57.11      5.30 o 
  -6   0   8       34.40       39.69      3.46 o 
  -5   0   8      134.99      114.67      7.93 o 
  -4   0   8       88.29       85.11      5.78 o 
  -3   0   8      147.36      138.11      3.57 o 
  -2   0   8        5.91        2.83      0.95 o 
  -1   0   8      445.75      424.62     10.18 o 
   0   0   8      211.05      204.48      5.49 o 
   1   0   8      742.38      744.93     17.25 o 
   2   0   8       11.23        9.52      1.76 o 
   3   0   8      302.66      288.68      8.67 o 
   4   0   8       19.54       12.91      1.68 o 
   5   0   8      140.42      150.69      5.19 o 
   6   0   8      401.73      416.76     11.75 o 
   7   0   8      510.30      513.09     15.27 o 
   8   0   8      825.34      846.35     22.62 o 
   9   0   8      300.70      305.66      9.05 o 
  10   0   8        0.59        3.21      4.70 o 
 -11   1   8      128.86      138.51      5.77 o 
 -10   1   8        1.08        1.48      1.37 o 
  -9   1   8       31.78       20.33      2.28 o 
  -8   1   8        6.93        7.06      0.95 o 
  -7   1   8        3.70        2.23      1.08 o 
  -6   1   8       48.02       45.77      2.20 o 
  -5   1   8       93.99       90.81      2.69 o 
  -4   1   8       34.55       19.59      1.47 o 
  -3   1   8       29.78       26.61      1.37 o 
  -2   1   8       23.20        9.68      0.92 o 
  -1   1   8        2.27        0.31      0.83 o 
   0   1   8        8.11        0.57      0.85 o 
   1   1   8        0.98       -0.15      0.99 o 
   2   1   8      166.47      167.36      4.39 o 
   3   1   8       77.50       84.03      3.12 o 
   4   1   8       29.11       20.11      1.33 o 
   5   1   8       53.43       57.30      2.11 o 
   6   1   8      635.02      608.81     12.38 o 
   7   1   8        6.89        8.05      0.92 o 
   8   1   8       43.48       57.18      3.41 o 
   9   1   8       47.39       47.48      3.38 o 
  10   1   8        7.01        2.46      2.25 o 
 -11   2   8       13.67        9.01      2.08 o 
 -10   2   8       86.12       98.89      3.97 o 
  -9   2   8       36.42       41.44      3.22 o 
  -8   2   8      219.06      247.08      5.83 o 
  -7   2   8        1.81        1.47      1.19 o 
  -6   2   8      359.17      368.35      7.38 o 
  -5   2   8       77.87       72.71      2.55 o 
  -4   2   8      181.93      183.65      4.31 o 
  -3   2   8       38.02       30.70      1.90 o 
  -2   2   8      388.97      367.78      6.44 o 
  -1   2   8       63.40       74.40      2.60 o 
   0   2   8      118.86      107.07      2.67 o 
   1   2   8       22.02       16.08      1.29 o 
   2   2   8      360.10      386.89      8.52 o 
   3   2   8      109.41       98.05      2.97 o 
   4   2   8       34.76       29.35      1.63 o 
   5   2   8      187.15      176.21      3.65 o 
   6   2   8      137.66      139.96      4.87 o 
   7   2   8       21.30       11.08      1.87 o 
   8   2   8       31.91       19.59      2.07 o 
   9   2   8        2.30       -0.31      2.09 o 
  10   2   8        7.22       11.17      4.98 o 
 -11   3   8        1.81       -0.34      2.29 o 
 -10   3   8       23.26       16.43      2.24 o 
  -9   3   8        9.84       10.35      1.75 o 
  -8   3   8      187.16      190.02      6.14 o 
  -7   3   8       89.16       86.58      3.01 o 
  -6   3   8      237.02      249.25      5.87 o 
  -5   3   8        0.18       -0.13      1.16 o 
  -4   3   8        0.04       -0.14      0.93 o 
  -3   3   8        6.60        3.92      1.09 o 
  -2   3   8        1.51        0.09      1.40 o 
  -1   3   8      252.82      244.50      4.89 o 
   0   3   8      493.94      496.74     10.80 o 
   1   3   8       25.54       20.26      3.32 o 
   2   3   8      890.74      871.88     15.59 o 
   3   3   8       95.00      102.15      2.89 o 
   4   3   8        1.04        1.22      1.02 o 
   5   3   8        0.74       -0.20      1.34 o 
   6   3   8       16.53       12.89      1.76 o 
   7   3   8        2.74       -0.26      1.72 o 
   8   3   8        4.78        1.79      2.38 o 
   9   3   8       22.65       22.71      3.10 o 
  10   3   8        4.27        0.02      3.25 o 
 -11   4   8       17.94        8.40      2.45 o 
 -10   4   8        0.36       -0.29      1.94 o 
  -9   4   8       32.18       31.66      3.05 o 
  -8   4   8      215.48      246.46      6.69 o 
  -7   4   8        5.74        4.32      1.58 o 
  -6   4   8      104.97      102.94      3.81 o 
  -5   4   8      507.54      511.57      9.38 o 
  -4   4   8      204.01      197.63      4.29 o 
  -3   4   8      480.03      510.36      9.19 o 
  -2   4   8       73.17       85.28      3.76 o 
  -1   4   8     1202.26     1234.07     24.57 o 
   0   4   8      377.00      375.96      7.42 o 
   1   4   8       86.42       88.00      2.70 o 
   2   4   8        0.07       -0.16      1.10 o 
   3   4   8      353.54      368.67      6.70 o 
   4   4   8      251.76      243.96      5.37 o 
   5   4   8      175.39      176.95      5.11 o 
   6   4   8       22.67       20.13      2.37 o 
   7   4   8       10.77       10.75      2.66 o 
   8   4   8       14.22       17.88      2.36 o 
   9   4   8        6.57        4.60      2.21 o 
  10   4   8       18.26       22.82      4.05 o 
 -10   5   8        5.88        5.18      3.74 o 
  -9   5   8        1.99       -0.27      1.83 o 
  -8   5   8        0.61       -0.26      1.72 o 
  -7   5   8       14.29       11.61      1.81 o 
  -6   5   8       26.26       22.15      2.35 o 
  -5   5   8       43.58       41.13      2.98 o 
  -4   5   8       14.53       18.49      1.69 o 
  -3   5   8     1069.35     1136.32     22.71 o 
  -2   5   8        2.00        6.56      0.97 o 
  -1   5   8        3.73        4.46      1.05 o 
   0   5   8       63.05       54.71      2.33 o 
   1   5   8       17.83       11.33      1.14 o 
   2   5   8       22.71       14.30      1.05 o 
   3   5   8       11.01        7.64      1.04 o 
   4   5   8        8.87        9.39      1.70 o 
   5   5   8       78.36       69.39      3.46 o 
   6   5   8        3.13        4.51      2.01 o 
   7   5   8       25.02       21.48      2.76 o 
   8   5   8       11.09        7.18      2.54 o 
   9   5   8        2.18        1.68      2.57 o 
  -9   6   8        1.43        3.01      2.76 o 
  -8   6   8       76.69       89.52      5.74 o 
  -7   6   8       19.86       13.69      2.03 o 
  -6   6   8        0.91       -0.29      1.93 o 
  -5   6   8       41.17       33.13      2.85 o 
  -4   6   8        5.63        1.11      1.57 o 
  -3   6   8       66.50       66.75      3.17 o 
  -2   6   8        3.49        3.40      0.91 o 
  -1   6   8      278.16      283.86      5.44 o 
   0   6   8       20.61       16.05      1.44 o 
   1   6   8      207.84      214.15      4.43 o 
   2   6   8        5.81        2.36      0.98 o 
   3   6   8      123.25      126.72      3.94 o 
   4   6   8       27.58       18.42      1.93 o 
   5   6   8       70.16       69.42      7.25 o 
   6   6   8        2.84        2.74      2.29 o 
   7   6   8       40.30       53.36      4.61 o 
   8   6   8        1.59        3.46      2.75 o 
  -9   7   8       56.37       46.22      4.85 o 
  -8   7   8        0.27       -0.64      4.24 o 
  -7   7   8       52.25       38.88      6.30 o 
  -6   7   8      112.08      124.72      6.75 o 
  -5   7   8        4.46       -0.28      1.90 o 
  -4   7   8       19.37       14.03      1.96 o 
  -3   7   8        6.27        3.17      0.97 o 
  -2   7   8       49.59       42.52      2.05 o 
  -1   7   8        8.71        4.42      1.21 o 
   0   7   8        0.18       -0.16      1.06 o 
   1   7   8       82.76       72.62      2.69 o 
   2   7   8       16.28        8.56      1.16 o 
   3   7   8       11.03        6.69      1.11 o 
   4   7   8        3.08        2.25      2.01 o 
   5   7   8       19.07       16.79      2.56 o 
   6   7   8       10.67        7.84      2.26 o 
   7   7   8        0.27        3.55      2.58 o 
   8   7   8        7.95       12.82      3.91 o 
  -8   8   8      203.90      263.65     15.29 o 
  -7   8   8        3.07        0.91      2.89 o 
  -6   8   8      128.09      145.55      6.92 o 
  -5   8   8        0.00       -0.34      2.25 o 
  -4   8   8       73.43       70.13      3.22 o 
  -3   8   8        4.72       -0.15      0.99 o 
  -2   8   8       81.35       76.21      2.81 o 
  -1   8   8        1.88       -0.17      1.16 o 
   0   8   8      134.02      128.56      3.47 o 
   1   8   8      138.00      126.46      3.65 o 
   2   8   8        5.81        2.59      1.21 o 
   3   8   8       85.67       74.37      3.17 o 
   4   8   8       38.96       24.64      3.95 o 
   5   8   8       39.22       52.73      5.08 o 
   6   8   8        2.96        6.82      2.35 o 
   7   8   8       51.44       73.18      6.68 o 
  -6   9   8        0.16       -0.39      2.59 o 
  -5   9   8        0.12       -0.36      2.42 o 
  -4   9   8        0.47       -0.40      2.66 o 
  -3   9   8        8.54        3.40      1.71 o 
  -2   9   8        3.35        2.65      1.33 o 
  -1   9   8        2.02        1.17      1.30 o 
   0   9   8        0.35       -0.20      1.30 o 
   1   9   8      129.13      115.72      3.45 o 
   2   9   8        0.35        0.12      1.34 o 
   3   9   8        4.03       -0.08      1.49 o 
   4   9   8       17.07       14.24      3.52 o 
   5   9   8       29.61       24.02      5.56 o 
  -5  10   8       13.98        9.51      2.92 o 
  -4  10   8        3.81       -0.35      2.32 o 
  -3  10   8       37.86       31.13      4.38 o 
  -2  10   8        0.12        1.45      2.21 o 
  -1  10   8      121.85      138.26      4.60 o 
   0  10   8       19.51       14.82      2.07 o 
   1  10   8       86.32       86.72      6.96 o 
   2  10   8        0.64        0.67      2.08 o 
   3  10   8       52.96       55.35      5.28 o 
   4  10   8       42.00       64.43      6.28 o 
 -10   1   9       10.12       20.67      3.52 o 
  -9   1   9       55.15       55.83      4.76 o 
  -8   1   9       95.13      126.14      5.33 o 
  -7   1   9      138.66      160.99      6.15 o 
  -6   1   9      205.21      220.40      7.24 o 
  -5   1   9        0.06        0.19      0.71 o 
  -4   1   9        0.37       -0.13      0.86 o 
  -3   1   9        0.58       -0.19      1.25 o 
  -2   1   9       33.75       36.35      1.80 o 
  -1   1   9       50.49       38.45      1.72 o 
   0   1   9        7.26        3.30      1.00 o 
   1   1   9       49.10       37.29      2.19 o 
   2   1   9        3.84        1.31      1.28 o 
   3   1   9      254.35      270.42      5.49 o 
   4   1   9        0.65        2.11      1.23 o 
   5   1   9      107.09      101.29      2.93 o 
   6   1   9       15.08        9.27      1.25 o 
   7   1   9       20.35       19.75      1.48 o 
   8   1   9       28.18       27.96      3.29 o 
   9   1   9        5.21       -0.67      4.49 o 
 -10   2   9       40.62       31.69      7.85 o 
  -9   2   9       12.65       10.12      1.67 o 
  -8   2   9       96.66       90.49      3.74 o 
  -7   2   9        0.31       -0.19      1.28 o 
  -6   2   9        3.17        5.35      1.32 o 
  -5   2   9       17.89       17.93      2.05 o 
  -4   2   9       15.57       15.26      1.57 o 
  -3   2   9      164.96      159.42      4.07 o 
  -2   2   9      113.31      103.00      2.84 o 
  -1   2   9      182.07      154.10      3.55 o 
   0   2   9        1.77        0.28      1.16 o 
   1   2   9        1.53       -0.20      1.33 o 
   2   2   9       34.74       25.12      2.04 o 
   3   2   9       56.38       51.26      2.54 o 
   4   2   9       60.05       54.40      2.72 o 
   5   2   9       12.43        8.05      1.38 o 
   6   2   9        2.11        2.24      2.03 o 
   7   2   9        1.61       -0.32      2.10 o 
   8   2   9        7.49        3.08      2.20 o 
   9   2   9       36.32       23.61      2.86 o 
 -10   3   9        8.53        8.43      2.73 o 
  -9   3   9        6.27        3.85      2.25 o 
  -8   3   9        1.67        5.07      1.66 o 
  -7   3   9       47.57       51.68      2.74 o 
  -6   3   9       62.05       63.91      2.80 o 
  -5   3   9       21.53       15.92      1.69 o 
  -4   3   9      194.82      187.97      4.97 o 
  -3   3   9        2.43       -0.05      1.22 o 
  -2   3   9      239.78      256.88      9.46 o 
  -1   3   9      457.89      458.27      9.45 o 
   0   3   9        3.45        8.05      1.33 o 
   1   3   9      520.87      519.53      9.73 o 
   2   3   9       46.87       50.01      2.65 o 
   3   3   9      407.55      426.58      8.26 o 
   4   3   9       41.13       41.12      2.16 o 
   5   3   9       88.57       96.85      4.30 o 
   6   3   9       10.22       10.30      2.01 o 
   7   3   9       11.43       11.60      2.20 o 
   8   3   9        0.87        0.60      4.19 o 
   9   3   9       20.88       22.74      2.97 o 
  -9   4   9        0.87       -0.29      1.97 o 
  -8   4   9       33.85       31.13      3.89 o 
  -7   4   9        0.00        0.89      1.69 o 
  -6   4   9        0.01       -0.26      1.73 o 
  -5   4   9       10.66        4.77      1.12 o 
  -4   4   9       45.19       45.61      3.27 o 
  -3   4   9       49.64       47.65      2.78 o 
  -2   4   9       71.25       75.58      3.54 o 
  -1   4   9       85.75       93.92      2.90 o 
   0   4   9      343.81      343.35      7.03 o 
   1   4   9        8.72        9.11      1.34 o 
   2   4   9      142.94      119.26      2.97 o 
   3   4   9       86.09       83.59      3.44 o 
   4   4   9       64.07       59.01      1.96 o 
   5   4   9       53.76       48.93      3.72 o 
   6   4   9        0.68        0.21      2.00 o 
   7   4   9       61.91       63.43      4.42 o 
   8   4   9        0.10       -0.51      3.37 o 
  -9   5   9       20.83        5.41      2.73 o 
  -8   5   9       25.13       22.70      2.81 o 
  -7   5   9       57.56       68.21      4.91 o 
  -6   5   9      158.11      178.69      6.35 o 
  -5   5   9      106.69      108.92      4.86 o 
  -4   5   9      418.43      429.30      8.24 o 
  -3   5   9      152.99      170.12      4.37 o 
  -2   5   9       73.32       78.68      3.59 o 
  -1   5   9        1.62        1.73      1.19 o 
   0   5   9        5.63        4.78      1.40 o 
   1   5   9      103.99       99.07      3.09 o 
   2   5   9        9.90        7.32      1.13 o 
   3   5   9       55.10       48.74      2.47 o 
   4   5   9       41.03       44.19      3.24 o 
   5   5   9        0.04        0.40      2.05 o 
   6   5   9      164.49      184.82      7.15 o 
   7   5   9        7.48        7.33      3.17 o 
   8   5   9       57.20       61.94      5.12 o 
  -8   6   9       29.53       22.59      6.19 o 
  -7   6   9       25.57       20.99      3.03 o 
  -6   6   9      100.55      110.64      8.35 o 
  -5   6   9        6.44        6.32      2.20 o 
  -4   6   9      395.99      407.92      9.18 o 
  -3   6   9        0.01        0.85      1.69 o 
  -2   6   9        1.44       -0.14      0.94 o 
  -1   6   9        0.12       -0.19      1.26 o 
   0   6   9        3.84        0.73      1.23 o 
   1   6   9       57.76       66.54      2.63 o 
   2   6   9        3.85        3.25      1.23 o 
   3   6   9       27.74       23.83      2.25 o 
   4   6   9       47.59       40.89      3.16 o 
   5   6   9       22.61       23.09      2.72 o 
   6   6   9        7.09        8.22      2.77 o 
   7   6   9        0.18        1.23      2.71 o 
  -7   7   9       57.48       47.09      9.40 o 
  -6   7   9      243.68      261.61      8.46 o 
  -5   7   9       37.83       31.46      4.18 o 
  -4   7   9       65.12       61.92      4.68 o 
  -3   7   9       32.26       35.16      2.40 o 
  -2   7   9        0.43       -0.19      1.28 o 
  -1   7   9       64.02       61.32      2.91 o 
   0   7   9       90.27       98.50      3.28 o 
   1   7   9       84.14       89.86      3.19 o 
   2   7   9       18.49       11.56      1.36 o 
   3   7   9       39.08       38.50      3.58 o 
   4   7   9        3.93        2.40      2.20 o 
   5   7   9       30.09       26.98      3.40 o 
   6   7   9       10.92        9.62      2.39 o 
  -6   8   9       19.97       13.82      3.23 o 
  -5   8   9        0.35       -0.38      2.53 o 
  -4   8   9       42.90       32.94      3.75 o 
  -3   8   9        0.08       -0.36      2.37 o 
  -2   8   9        0.57       -0.24      1.63 o 
  -1   8   9        2.10        0.91      1.42 o 
   0   8   9        1.75        2.28      1.42 o 
   1   8   9       59.19       61.86      3.47 o 
   2   8   9       12.83        7.05      1.68 o 
   3   8   9        1.34       -0.41      2.74 o 
   4   8   9        4.96        2.20      2.59 o 
   5   8   9        0.62        1.54      2.29 o 
  -4   9   9       69.54       71.54      8.65 o 
  -3   9   9        8.81        8.02      2.92 o 
  -2   9   9       56.42       64.03      3.82 o 
  -1   9   9        1.72        2.07      1.87 o 
   0   9   9       13.87       10.12      2.18 o 
   1   9   9       60.16       85.65      7.56 o 
   2   9   9       25.76       23.59      5.50 o 
   3   9   9       72.71      100.53      6.33 o 
  -9   0  10        5.42        2.49      2.90 o 
  -8   0  10        7.01       10.52      3.03 o 
  -7   0  10        8.13       14.78      4.70 o 
  -6   0  10      524.08      582.54     24.22 o 
  -5   0  10       31.83       76.08      9.51 o 
  -4   0  10      839.75      882.19     32.79 o 
  -3   0  10       19.02       24.42      1.73 o 
  -2   0  10      245.84      254.62      6.38 o 
  -1   0  10        1.41        2.92      1.43 o 
   0   0  10      262.61      297.73      7.91 o 
   1   0  10        1.69        0.00      2.02 o 
   2   0  10      182.20      162.51      6.24 o 
   3   0  10       71.03       74.05      4.83 o 
   4   0  10       58.18       64.53      4.27 o 
   5   0  10       76.17       96.72      4.77 o 
   6   0  10      100.53      112.57      6.03 o 
   7   0  10       11.16       10.26      2.27 o 
   8   0  10        3.16        3.32      5.84 o 
  -9   1  10        5.80        2.42      2.12 o 
  -8   1  10        1.13       -0.29      1.95 o 
  -7   1  10       57.36       61.92      4.46 o 
  -6   1  10       14.80       17.05      2.15 o 
  -5   1  10       69.51       83.07      4.64 o 
  -4   1  10       19.31       14.29      1.36 o 
  -3   1  10      117.06      112.29      4.38 o 
  -2   1  10        0.21        1.16      1.31 o 
  -1   1  10      148.21      136.47      3.25 o 
   0   1  10       94.39       85.32      2.83 o 
   1   1  10       43.44       42.78      3.49 o 
   2   1  10        7.21        6.67      1.60 o 
   3   1  10      137.17      142.45      3.85 o 
   4   1  10        4.04        2.57      1.23 o 
   5   1  10        4.47        0.85      1.29 o 
   6   1  10        0.33        4.66      2.25 o 
   7   1  10       30.98       21.43      2.81 o 
  -9   2  10        5.41        6.73      2.80 o 
  -8   2  10        2.18        0.41      1.84 o 
  -7   2  10        4.89        3.84      1.85 o 
  -6   2  10        0.87       -0.03      1.10 o 
  -5   2  10        2.92        2.50      1.23 o 
  -4   2  10       45.85       45.94      3.58 o 
  -3   2  10       52.16       51.97      2.85 o 
  -2   2  10       22.32       14.86      1.88 o 
  -1   2  10        2.75       -0.12      1.11 o 
   0   2  10       17.67       10.27      1.27 o 
   1   2  10       97.46      100.90      3.48 o 
   2   2  10       65.53       54.93      2.92 o 
   3   2  10       66.97       68.43      3.09 o 
   4   2  10        1.46        0.77      1.23 o 
   5   2  10       91.89       92.74      3.11 o 
   6   2  10       22.82       15.07      3.18 o 
   7   2  10        6.02        7.16      2.51 o 
  -8   3  10        8.50        5.41      2.60 o 
  -7   3  10        3.60        3.21      1.57 o 
  -6   3  10       12.41        8.97      1.62 o 
  -5   3  10        0.07       -0.22      1.48 o 
  -4   3  10      136.62      128.09      5.42 o 
  -3   3  10       91.11       91.36      6.64 o 
  -2   3  10       16.87       17.00      2.12 o 
  -1   3  10       13.68       18.19      1.59 o 
   0   3  10       10.80        7.96      1.42 o 
   1   3  10       33.38       39.48      2.14 o 
   2   3  10       70.71       65.82      2.96 o 
   3   3  10      125.37      114.89      4.60 o 
   4   3  10        0.20        4.27      2.05 o 
   5   3  10        5.07        5.36      2.23 o 
   6   3  10        0.27       -0.33      2.21 o 
   7   3  10        2.83       -0.40      2.64 o 
  -8   4  10        0.29       -0.21      2.09 o 
  -7   4  10       50.38       62.66      5.58 o 
  -6   4  10       55.45       71.89      6.19 o 
  -5   4  10        1.30        0.24      1.32 o 
  -4   4  10       61.25       66.48      4.25 o 
  -3   4  10       42.21       47.22      3.67 o 
  -2   4  10      672.32      699.13     18.51 o 
  -1   4  10       50.22       72.37      3.80 o 
   0   4  10      339.61      354.41      6.74 o 
   1   4  10       15.90       16.79      1.73 o 
   2   4  10       10.76       13.17      1.71 o 
   3   4  10      118.52      113.87      4.34 o 
   4   4  10        8.49       12.77      1.43 o 
   5   4  10      162.32      174.07      7.12 o 
   6   4  10        1.90        7.31      2.64 o 
   7   4  10        3.57        3.21      3.38 o 
  -7   5  10        1.61        2.91      2.83 o 
  -6   5  10        0.07        2.08      2.32 o 
  -5   5  10        4.78        4.83      1.36 o 
  -4   5  10        1.31        2.79      1.47 o 
  -3   5  10       93.18       88.42      4.21 o 
  -2   5  10       45.41       61.60      5.21 o 
  -1   5  10      163.57      162.30      4.86 o 
   0   5  10       17.21       17.04      1.69 o 
   1   5  10        0.40       -0.20      1.31 o 
   2   5  10        2.68        1.48      1.30 o 
   3   5  10       19.99       20.31      2.11 o 
   4   5  10        1.76        2.89      2.12 o 
   5   5  10       33.54       27.83      3.95 o 
   6   5  10        0.17        7.77      4.08 o 
  -6   6  10        0.89       -0.39      2.63 o 
  -5   6  10       75.68       88.77      5.99 o 
  -4   6  10       68.45       79.63      3.94 o 
  -3   6  10      102.16      101.64      5.16 o 
  -2   6  10      107.24      121.76      5.08 o 
  -1   6  10        0.02        0.02      1.51 o 
   0   6  10       26.85       22.79      2.10 o 
   1   6  10       55.92       62.87      3.35 o 
   2   6  10        1.67        4.59      1.72 o 
   3   6  10       44.28       60.36      4.38 o 
   4   6  10       31.46       37.66      3.41 o 
   5   6  10        7.75        6.50      2.45 o 
  -5   7  10        7.54        3.28      2.88 o 
  -4   7  10       14.81       12.22      3.01 o 
  -3   7  10        4.02        3.35      1.94 o 
  -2   7  10       50.00       46.29      5.90 o 
  -1   7  10       50.59       52.81      3.80 o 
   0   7  10       32.36       42.31      4.32 o 
   1   7  10       32.86       42.85      3.81 o 
   2   7  10       11.56       11.71      1.99 o 
   3   7  10        3.79        5.15      2.29 o 
   4   7  10       15.44       16.13      2.70 o 
  -3   8  10        8.16        3.69      2.88 o 
  -2   8  10       15.35        8.61      3.28 o 
  -1   8  10        5.50        3.00      2.43 o 
   0   8  10        2.82        2.16      2.04 o 
   1   8  10        0.01        2.43      2.08 o 
   2   8  10        6.45        1.87      2.70 o 
  -7   1  11       86.80      109.05      6.03 o 
  -6   1  11        1.92        6.43      2.26 o 
  -5   1  11       25.98       23.76      2.93 o 
  -4   1  11       25.99       29.74      5.01 o 
  -3   1  11       88.30       77.07      3.11 o 
  -2   1  11       20.83       22.83      1.35 o 
  -1   1  11       56.53       55.02      2.47 o 
   0   1  11      129.96      134.72      5.05 o 
   1   1  11        7.69        5.70      1.81 o 
   2   1  11       47.74       47.69      3.62 o 
   3   1  11        4.71        1.92      1.72 o 
   4   1  11        1.21       -0.22      1.83 o 
   5   1  11       13.48       12.81      1.93 o 
  -7   2  11        5.03        6.70      3.23 o 
  -6   2  11        0.70        1.71      2.27 o 
  -5   2  11       14.20       11.49      2.19 o 
  -4   2  11        6.46        6.23      1.89 o 
  -3   2  11        2.93        4.46      1.62 o 
  -2   2  11       43.93       31.13      4.53 o 
  -1   2  11       38.99       27.16      2.00 o 
   0   2  11        0.07        0.80      1.45 o 
   1   2  11        7.54        5.92      1.81 o 
   2   2  11        0.17        0.65      1.89 o 
   3   2  11        2.18        3.69      2.05 o 
   4   2  11        3.60        4.41      1.92 o 
   5   2  11        4.86        3.11      2.67 o 
  -6   3  11       21.59       27.66      2.98 o 
  -5   3  11       39.23       44.73      3.81 o 
  -4   3  11        8.79       12.25      2.35 o 
  -3   3  11        8.20        5.99      1.91 o 
  -2   3  11       45.35       46.79      3.69 o 
  -1   3  11        2.58        4.22      1.23 o 
   0   3  11      186.22      188.85      5.13 o 
   1   3  11       25.34       29.21      2.83 o 
   2   3  11       17.87       12.61      2.04 o 
   3   3  11        1.49        1.91      2.30 o 
   4   3  11        6.58        5.81      2.66 o 
   5   3  11       15.00       10.96      4.37 o 
  -6   4  11        0.01        4.14      4.13 o 
  -5   4  11        2.76        6.42      2.81 o 
  -4   4  11        6.34        4.82      2.53 o 
  -3   4  11        0.71        0.31      2.39 o 
  -2   4  11        8.49        7.79      1.94 o 
  -1   4  11        1.68        1.35      1.96 o 
   0   4  11        7.94        9.09      1.71 o 
   1   4  11       11.08       10.93      2.02 o 
   2   4  11        2.40        7.78      2.25 o 
   3   4  11       23.54       42.32      3.89 o 
   4   4  11        0.09        3.24      2.83 o 
  -5   5  11       41.73       60.08      7.82 o 
  -4   5  11        2.08        4.81      2.39 o 
  -3   5  11        5.10        3.36      2.47 o 
  -2   5  11       56.95       69.31      7.80 o 
  -1   5  11       17.62       11.83      3.01 o 
   0   5  11      142.41      164.05      5.90 o 
   1   5  11       39.31       51.58      3.71 o 
   2   5  11       17.45       19.87      2.62 o 
   3   5  11       55.99       77.68      4.91 o 
  -3   6  11        0.42        4.31      4.35 o 
  -2   6  11       37.19       54.76      7.31 o 
  -1   6  11       13.17       13.96      3.39 o 
   0   6  11        7.29        5.91      2.55 o 
   1   6  11        1.69        0.18      1.93 o 
  -4   0  12      122.95      132.69      9.34 o 
  -3   0  12       44.68       36.97      7.80 o 
  -2   0  12       14.58       13.11      3.64 o 
  -1   0  12        4.07        0.38      2.69 o 
   0   0  12        0.18       -0.44      2.95 o 
   1   0  12       15.49       13.18      4.81 o 
   2   0  12        8.95        8.37      5.39 o 
  -4   1  12       12.83       13.36      2.69 o 
  -3   1  12        0.15       -0.35      2.33 o 
  -2   1  12        1.77        1.61      3.03 o 
  -1   1  12        0.37       -0.32      2.15 o 
   0   1  12        1.40        0.17      2.46 o 
   1   1  12        1.55       -0.40      2.70 o 
   2   1  12        0.54       -0.52      3.47 o 
  -3   2  12        0.01        2.93      2.86 o 
  -2   2  12       28.93       25.66      3.24 o 
  -1   2  12        1.05       -0.34      2.24 o 
   0   2  12        0.02        2.17      2.21 o 
   1   2  12       26.33       22.59      3.16 o 
   2   2  12       11.47       15.13      2.62 o 
  -2   3  12       65.66       64.53      5.15 o 
  -1   3  12       48.54       58.38      5.82 o 
   0   3  12       55.62       78.41      6.12 o 
                                                 
